# Supplementary material for: Clinically relevant combined effect of polygenic background, rare pathogenic germline variants, and family history on colorectal cancer incidence
Source: BMC Med Genomics. 2023 Mar 5;16:42. doi: 10.1186/s12920-023-01469-z (PMC9987090; doi:10.1186/s12920-023-01469-z)
Supplement: Supplementary file 1 — Additional file 1: Table S1. A list of the considered variants and annotations. [file 12920_2023_1469_MOESM1_ESM.xlsx]

## Sheet: Sheet1
Chr	Start	End	Ref	Alt	Func.refGene	Gene.refGene	GeneDetail.refGene	ExonicFunc.refGene	AAChange.refGene	1000G_ALL	1000G_AFR	1000G_AMR	1000G_EAS	1000G_EUR	1000G_SAS	ExAC_Freq	ExAC_AFR	ExAC_AMR	ExAC_EAS	ExAC_FIN	ExAC_NFE	ExAC_OTH	ExAC_SAS	ESP6500si_ALL	ESP6500si_AA	ESP6500si_EA	CG46	NCI60	dbSNP	COSMIC_ID	COSMIC_DIS	ClinVar_SIG	ClinVar_DIS	ClinVar_ID	ClinVar_DB	ClinVar_DBID	GWAS_DIS	GWAS_OR	GWAS_BETA	GWAS_PUBMED	GWAS_SNP	GWAS_P	SIFT_score	SIFT_converted_rankscore	SIFT_pred	Polyphen2_HDIV_score	Polyphen2_HDIV_rankscore	Polyphen2_HDIV_pred	Polyphen2_HVAR_score
1	45330533	45330533	G	A	exonic	MUTYH		stopgain	MUTYH:NM_001350650:exon14:c.C1072T:p.Q358X,MUTYH:NM_001350651:exon14:c.C1072T:p.Q358X,MUTYH:NM_001048171:exon15:c.C1459T:p.Q487X,MUTYH:NM_001048172:exon15:c.C1420T:p.Q474X,MUTYH:NM_001048173:exon15:c.C1417T:p.Q473X,MUTYH:NM_001048174:exon15:c.C1417T:p.Q473X,MUTYH:NM_001128425:exon15:c.C1501T:p.Q501X,MUTYH:NM_001293190:exon15:c.C1462T:p.Q488X,MUTYH:NM_001293191:exon15:c.C1450T:p.Q484X,MUTYH:NM_001…	.	.	.	.	.	.	.	.	.	.	.	.	.	.	.	.	.	.	.	.	.	.	.	.	.	.	.	.	.	.	.	.	.	.	.	.	.	.	.	.
1	45330557	45330557	C	A	exonic	MUTYH		nonsynonymous SNV	MUTYH:NM_001350650:exon14:c.G1048T:p.V350F,MUTYH:NM_001350651:exon14:c.G1048T:p.V350F,MUTYH:NM_001048171:exon15:c.G1435T:p.V479F,MUTYH:NM_001048172:exon15:c.G1396T:p.V466F,MUTYH:NM_001048173:exon15:c.G1393T:p.V465F,MUTYH:NM_001048174:exon15:c.G1393T:p.V465F,MUTYH:NM_001128425:exon15:c.G1477T:p.V493F,MUTYH:NM_001293190:exon15:c.G1438T:p.V480F,MUTYH:NM_001293191:exon15:c.G1426T:p.V476F,MUTYH:NM_001…	.	.	.	.	.	.	2.363e-05	0	0	0	0	4.256e-05	0	0	.	.	.	.	.	rs587782228	.	.	other|Likely pathogenic\x2cUncertain significance|Uncertain significance|Uncertain significance	MYH-associated_polyposis|Hereditary_cancer-predisposing_syndrome\x2cHereditary_cancer-predisposing_syndrome|MYH-associated_polyposis|not_specified	RCV000204688.3|RCV000215469.1\x2cRCV000130919.4|RCV000197197.2|RCV000212720.1	MedGen:OMIM:Orphanet|MedGen:SNOMED_CT\x2cMedGen:SNOMED_CT|MedGen:OMIM:Orphanet|MedGen	C1837991:608456:ORPHA247798|C0027672:699346009\x2cC0027672:699346009|C1837991:608456:ORPHA247798|CN169374	.	.	.	.	.	.	0.001	0.784	D	0.996	0.670	D	0.946
1	45331176	45331182	TAGTGCC	-	exonic	MUTYH		frameshift deletion	MUTYH:NM_001350650:exon13:c.1047delG:p.V350Ffs*77,MUTYH:NM_001350651:exon13:c.1047delG:p.V350Ffs*77,MUTYH:NM_001048171:exon14:c.1434delG:p.V479Ffs*77,MUTYH:NM_001048172:exon14:c.1395delG:p.V466Ffs*77,MUTYH:NM_001048173:exon14:c.1392delG:p.V465Ffs*77,MUTYH:NM_001048174:exon14:c.1392delG:p.V465Ffs*77,MUTYH:NM_001128425:exon14:c.1476delG:p.V493Ffs*77,MUTYH:NM_001293190:exon14:c.1437delG:p.V480Ffs*77…	.	.	.	.	.	.	.	.	.	.	.	.	.	.	.	.	.	.	.	rs864621967	.	.	Likely pathogenic|Likely pathogenic	not_provided|Hereditary_cancer-predisposing_syndrome	RCV000160747.3|RCV000215481.1	MedGen|MedGen:SNOMED_CT	CN221809|C0027672:699346009	.	.	.	.	.	.	.	.	.	.	.	.	.
1	45331197	45331197	G	-	exonic	MUTYH		frameshift deletion	MUTYH:NM_001350650:exon13:c.1032delC:p.T345Pfs*2,MUTYH:NM_001350651:exon13:c.1032delC:p.T345Pfs*2,MUTYH:NM_001048171:exon14:c.1419delC:p.T474Pfs*2,MUTYH:NM_001048172:exon14:c.1380delC:p.T461Pfs*2,MUTYH:NM_001048173:exon14:c.1377delC:p.T460Pfs*2,MUTYH:NM_001048174:exon14:c.1377delC:p.T460Pfs*2,MUTYH:NM_001128425:exon14:c.1461delC:p.T488Pfs*2,MUTYH:NM_001293190:exon14:c.1422delC:p.T475Pfs*2,MUTYH:N…	.	.	.	.	.	.	.	.	.	.	.	.	.	.	.	.	.	.	.	.	.	.	Pathogenic	MYH-associated_polyposis	RCV000005616.2	MedGen:OMIM:Orphanet	C1837991:608456:ORPHA247798	.	.	.	.	.	.	.	.	.	.	.	.	.
1	45331220	45331220	C	A	exonic	MUTYH		stopgain	MUTYH:NM_001350650:exon13:c.G1009T:p.E337X,MUTYH:NM_001350651:exon13:c.G1009T:p.E337X,MUTYH:NM_001048171:exon14:c.G1396T:p.E466X,MUTYH:NM_001048172:exon14:c.G1357T:p.E453X,MUTYH:NM_001048173:exon14:c.G1354T:p.E452X,MUTYH:NM_001048174:exon14:c.G1354T:p.E452X,MUTYH:NM_001128425:exon14:c.G1438T:p.E480X,MUTYH:NM_001293190:exon14:c.G1399T:p.E467X,MUTYH:NM_001293191:exon14:c.G1387T:p.E463X,MUTYH:NM_001…	0.0018	.	.	.	.	0.0092	9.886e-05	0	0	0	0	0	0	0.0007	.	.	.	.	.	rs121908381	.	.	Pathogenic|Pathogenic|Pathogenic	MYH-associated_polyposis|Hereditary_cancer-predisposing_syndrome|not_provided	RCV000005618.6|RCV000222872.1|RCV000235388.2	MedGen:OMIM:Orphanet|MedGen:SNOMED_CT|MedGen	C1837991:608456:ORPHA247798|C0027672:699346009|CN221809	.	.	.	.	.	.	.	.	.	.	.	.	.
1	45331223	45331223	C	A	exonic	MUTYH		stopgain	MUTYH:NM_001350650:exon13:c.G1006T:p.E336X,MUTYH:NM_001350651:exon13:c.G1006T:p.E336X,MUTYH:NM_001048171:exon14:c.G1393T:p.E465X,MUTYH:NM_001048172:exon14:c.G1354T:p.E452X,MUTYH:NM_001048173:exon14:c.G1351T:p.E451X,MUTYH:NM_001048174:exon14:c.G1351T:p.E451X,MUTYH:NM_001128425:exon14:c.G1435T:p.E479X,MUTYH:NM_001293190:exon14:c.G1396T:p.E466X,MUTYH:NM_001293191:exon14:c.G1384T:p.E462X,MUTYH:NM_001…	.	.	.	.	.	.	.	.	.	.	.	.	.	.	.	.	.	.	.	.	.	.	Pathogenic\x2cUncertain significance|Uncertain significance	MYH-associated_polyposis\x2cHereditary_cancer-predisposing_syndrome|MYH-associated_polyposis	RCV000234544.2\x2cRCV000165664.2|RCV000200800.3	MedGen:OMIM:Orphanet\x2cMedGen:SNOMED_CT|MedGen:OMIM:Orphanet	C1837991:608456:ORPHA247798\x2cC0027672:699346009|C1837991:608456:ORPHA247798	.	.	.	.	.	.	.	.	.	.	.	.	.
1	45331422	45331422	C	-	exonic	MUTYH		frameshift deletion	MUTYH:NM_001350650:exon12:c.892delG:p.E298Rfs*10,MUTYH:NM_001350651:exon12:c.892delG:p.E298Rfs*10,MUTYH:NM_001048171:exon13:c.1279delG:p.E427Rfs*10,MUTYH:NM_001048172:exon13:c.1240delG:p.E414Rfs*10,MUTYH:NM_001048173:exon13:c.1237delG:p.E413Rfs*10,MUTYH:NM_001048174:exon13:c.1237delG:p.E413Rfs*10,MUTYH:NM_001128425:exon13:c.1321delG:p.E441Rfs*10,MUTYH:NM_001293190:exon13:c.1282delG:p.E428Rfs*10,M…
1	45331462	45331462	C	T	exonic	MUTYH		stopgain	MUTYH:NM_001350650:exon12:c.G852A:p.W284X,MUTYH:NM_001350651:exon12:c.G852A:p.W284X,MUTYH:NM_001048171:exon13:c.G1239A:p.W413X,MUTYH:NM_001048172:exon13:c.G1200A:p.W400X,MUTYH:NM_001048173:exon13:c.G1197A:p.W399X,MUTYH:NM_001048174:exon13:c.G1197A:p.W399X,MUTYH:NM_001128425:exon13:c.G1281A:p.W427X,MUTYH:NM_001293190:exon13:c.G1242A:p.W414X,MUTYH:NM_001293191:exon13:c.G1230A:p.W410X,MUTYH:NM_00129…	.	.	.	.	.	.	.	.	.	.	.	.	.	.	.	.	.	.	.	.	.	.	.	.	.	.	.	.	.	.	.	.	.	.	.	.	.	.	.	.
1	45331503	45331503	G	A	exonic	MUTYH		stopgain	MUTYH:NM_001350650:exon12:c.C811T:p.Q271X,MUTYH:NM_001350651:exon12:c.C811T:p.Q271X,MUTYH:NM_001048171:exon13:c.C1198T:p.Q400X,MUTYH:NM_001048172:exon13:c.C1159T:p.Q387X,MUTYH:NM_001048173:exon13:c.C1156T:p.Q386X,MUTYH:NM_001048174:exon13:c.C1156T:p.Q386X,MUTYH:NM_001128425:exon13:c.C1240T:p.Q414X,MUTYH:NM_001293190:exon13:c.C1201T:p.Q401X,MUTYH:NM_001293191:exon13:c.C1189T:p.Q397X,MUTYH:NM_00129…	.	.	.	.	.	.	6.643e-05	0	0	0	0	0	0	0.0005	.	.	.	.	.	rs766420907	.	.	Pathogenic	MYH-associated_polyposis	RCV000465367.1	MedGen:OMIM:Orphanet	C1837991:608456:ORPHA247798	.	.	.	.	.	.	.	.	.	.	.	.	.
1	45331514	45331514	-	CC	exonic	MUTYH		frameshift insertion	MUTYH:NM_001350650:exon12:c.799_800insGG:p.E267Gfs*42,MUTYH:NM_001350651:exon12:c.799_800insGG:p.E267Gfs*42,MUTYH:NM_001048171:exon13:c.1186_1187insGG:p.E396Gfs*42,MUTYH:NM_001048172:exon13:c.1147_1148insGG:p.E383Gfs*42,MUTYH:NM_001048173:exon13:c.1144_1145insGG:p.E382Gfs*42,MUTYH:NM_001048174:exon13:c.1144_1145insGG:p.E382Gfs*42,MUTYH:NM_001128425:exon13:c.1228_1229insGG:p.E410Gfs*42,MUTYH:NM_00…	.	.	.	.	.	.	5.82e-05	0	0.0004	0	0	3.033e-05	0	0	.	.	.	.	.	rs587780078	.	.	Pathogenic|Pathogenic|Pathogenic|Pathogenic	Hereditary_cancer-predisposing_syndrome|Carcinoma_of_colon|MYH-associated_polyposis|not_provided	RCV000115749.6|RCV000144636.1|RCV000191935.4|RCV000235187.1	MedGen:SNOMED_CT|MedGen:OMIM:SNOMED_CT|MedGen:OMIM:Orphanet|MedGen	C0027672:699346009|C0699790:114500:269533000|C1837991:608456:ORPHA247798|CN221809	.	.	.	.	.	.	.	.	.	.	.	.	.
1	45331529	45331529	G	A	exonic	MUTYH		nonsynonymous SNV	MUTYH:NM_001350650:exon12:c.C785T:p.P262L,MUTYH:NM_001350651:exon12:c.C785T:p.P262L,MUTYH:NM_001048171:exon13:c.C1172T:p.P391L,MUTYH:NM_001048172:exon13:c.C1133T:p.P378L,MUTYH:NM_001048173:exon13:c.C1130T:p.P377L,MUTYH:NM_001048174:exon13:c.C1130T:p.P377L,MUTYH:NM_001128425:exon13:c.C1214T:p.P405L,MUTYH:NM_001293190:exon13:c.C1175T:p.P392L,MUTYH:NM_001293191:exon13:c.C1163T:p.P388L,MUTYH:NM_00129…	0.0002	.	.	.	0.001	.	0.0001	0	0	0	0	0.0002	0	0	.	.	.	.	.	rs529008617	.	.	Pathogenic|Pathogenic|Pathogenic|Pathogenic	Hereditary_cancer-predisposing_syndrome|Carcinoma_of_colon|MYH-associated_polyposis|not_provided	RCV000131914.3|RCV000144633.1|RCV000191934.2|RCV000413961.1	MedGen:SNOMED_CT|MedGen:OMIM:SNOMED_CT|MedGen:OMIM:Orphanet|MedGen	C0027672:699346009|C0699790:114500:269533000|C1837991:608456:ORPHA247798|CN221809	.	.	.	.	.	.	0.0	0.912	D	1.0	0.899	D	1.0
1	45331700	45331700	G	-	exonic	MUTYH		frameshift deletion	MUTYH:NM_001350650:exon11:c.718delC:p.A242Pfs*22,MUTYH:NM_001350651:exon11:c.718delC:p.A242Pfs*22,MUTYH:NM_001048171:exon12:c.1105delC:p.A371Pfs*22,MUTYH:NM_001048172:exon12:c.1066delC:p.A358Pfs*22,MUTYH:NM_001048173:exon12:c.1063delC:p.A357Pfs*22,MUTYH:NM_001048174:exon12:c.1063delC:p.A357Pfs*22,MUTYH:NM_001128425:exon12:c.1147delC:p.A385Pfs*22,MUTYH:NM_001293190:exon12:c.1108delC:p.A372Pfs*22,M…	.	.	.	.	.	.	7.52e-05	0	8.663e-05	0	0	0.0001	0	0	0.0011	0.0009	0.0012	.	.	rs587778536	.	.	not provided|Pathogenic|Pathogenic|Pathogenic|Pathogenic	not_specified|Carcinoma_of_colon|Hereditary_cancer-predisposing_syndrome|MYH-associated_polyposis|not_provided	RCV000121593.1|RCV000144632.1|RCV000164291.2|RCV000196379.4|RCV000235584.2	MedGen|MedGen:OMIM:SNOMED_CT|MedGen:SNOMED_CT|MedGen:OMIM:Orphanet|MedGen	CN169374|C0699790:114500:269533000|C0027672:699346009|C1837991:608456:ORPHA247798|CN221809	.	.	.	.	.	.	.	.	.	.	.	.	.
1	45331746	45331746	G	-	exonic	MUTYH		frameshift deletion	MUTYH:NM_001350650:exon11:c.672delC:p.R225Gfs*39,MUTYH:NM_001350651:exon11:c.672delC:p.R225Gfs*39,MUTYH:NM_001048171:exon12:c.1059delC:p.R354Gfs*39,MUTYH:NM_001048172:exon12:c.1020delC:p.R341Gfs*39,MUTYH:NM_001048173:exon12:c.1017delC:p.R340Gfs*39,MUTYH:NM_001048174:exon12:c.1017delC:p.R340Gfs*39,MUTYH:NM_001128425:exon12:c.1101delC:p.R368Gfs*39,MUTYH:NM_001293190:exon12:c.1062delC:p.R355Gfs*39,M…	.	.	.	.	.	.	.	.	.	.	.	.	.	.	.	.	.	.	.	.	.	.	.	.	.	.	.	.	.	.	.	.	.	.	.	.	.	.	.	.
1	45331835	45331835	G	A	exonic	MUTYH		stopgain	MUTYH:NM_001350650:exon11:c.C583T:p.Q195X,MUTYH:NM_001350651:exon11:c.C583T:p.Q195X,MUTYH:NM_001048171:exon12:c.C970T:p.Q324X,MUTYH:NM_001048172:exon12:c.C931T:p.Q311X,MUTYH:NM_001048173:exon12:c.C928T:p.Q310X,MUTYH:NM_001048174:exon12:c.C928T:p.Q310X,MUTYH:NM_001128425:exon12:c.C1012T:p.Q338X,MUTYH:NM_001293190:exon12:c.C973T:p.Q325X,MUTYH:NM_001293191:exon12:c.C961T:p.Q321X,MUTYH:NM_001293192:e…	.	.	.	.	.	.	0.0001	0	0.0011	0	0	3.897e-05	0	0	.	.	.	.	.	rs587780082	.	.	Pathogenic|Pathogenic|Pathogenic	Hereditary_cancer-predisposing_syndrome|not_provided|MYH-associated_polyposis	RCV000115753.5|RCV000212713.2|RCV000465024.1	MedGen:SNOMED_CT|MedGen|MedGen:OMIM:Orphanet	C0027672:699346009|CN221809|C1837991:608456:ORPHA247798	.	.	.	.	.	.	.	.	.	.	.	.	.
1	45332080	45332080	G	A	exonic	MUTYH		stopgain	MUTYH:NM_001350650:exon10:c.C511T:p.Q171X,MUTYH:NM_001350651:exon10:c.C511T:p.Q171X,MUTYH:NM_001048171:exon11:c.C898T:p.Q300X,MUTYH:NM_001048172:exon11:c.C859T:p.Q287X,MUTYH:NM_001048173:exon11:c.C856T:p.Q286X,MUTYH:NM_001048174:exon11:c.C856T:p.Q286X,MUTYH:NM_001128425:exon11:c.C940T:p.Q314X,MUTYH:NM_001293190:exon11:c.C901T:p.Q301X,MUTYH:NM_001293191:exon11:c.C889T:p.Q297X,MUTYH:NM_001293192:ex…	.	.	.	.	.	.	.	.	.	.	.	.	.	.	.	.	.	.	.	rs587781338	.	.	Pathogenic	Hereditary_cancer-predisposing_syndrome	RCV000129103.3	MedGen:SNOMED_CT	C0027672:699346009	.	.	.	.	.	.	.	.	.	.	.	.	.
1	45332215	45332215	G	A	exonic	MUTYH		nonsynonymous SNV	MUTYH:NM_001350650:exon9:c.C455T:p.P152L,MUTYH:NM_001350651:exon9:c.C455T:p.P152L,MUTYH:NM_001048171:exon10:c.C842T:p.P281L,MUTYH:NM_001048172:exon10:c.C803T:p.P268L,MUTYH:NM_001048173:exon10:c.C800T:p.P267L,MUTYH:NM_001048174:exon10:c.C800T:p.P267L,MUTYH:NM_001128425:exon10:c.C884T:p.P295L,MUTYH:NM_001293190:exon10:c.C845T:p.P282L,MUTYH:NM_001293191:exon10:c.C833T:p.P278L,MUTYH:NM_001293192:exon…	.	.	.	.	.	.	8.293e-06	0	0	0	0	1.511e-05	0	0	0.0001	0.0002	.	.	.	rs374950566	.	.	Pathogenic|Pathogenic|Likely pathogenic	Hereditary_cancer-predisposing_syndrome|not_provided|MYH-associated_polyposis	RCV000164625.2|RCV000235921.1|RCV000456980.1	MedGen:SNOMED_CT|MedGen|MedGen:OMIM:Orphanet	C0027672:699346009|CN221809|C1837991:608456:ORPHA247798	.	.	.	.	.	.	0.001	0.784	D	1.0	0.899	D	0.982
1	45332240	45332240	C	-	exonic	MUTYH		frameshift deletion	MUTYH:NM_001350650:exon9:c.430delG:p.A144Pfs*31,MUTYH:NM_001350651:exon9:c.430delG:p.A144Pfs*31,MUTYH:NM_001048171:exon10:c.817delG:p.A273Pfs*31,MUTYH:NM_001048172:exon10:c.778delG:p.A260Pfs*31,MUTYH:NM_001048173:exon10:c.775delG:p.A259Pfs*31,MUTYH:NM_001048174:exon10:c.775delG:p.A259Pfs*31,MUTYH:NM_001128425:exon10:c.859delG:p.A287Pfs*31,MUTYH:NM_001293190:exon10:c.820delG:p.A274Pfs*31,MUTYH:NM_…	.	.	.	.	.	.	8.316e-06	0	0	0	0	0	0	6.06e-05	.	.	.	.	.	rs761468459	.	.	.	.	.	.	.	.	.	.	.	.	.	.	.	.	.	.	.	.
1	45332279	45332279	G	A	exonic	MUTYH		nonsynonymous SNV	MUTYH:NM_001350650:exon9:c.C391T:p.R131W,MUTYH:NM_001350651:exon9:c.C391T:p.R131W,MUTYH:NM_001048171:exon10:c.C778T:p.R260W,MUTYH:NM_001048172:exon10:c.C739T:p.R247W,MUTYH:NM_001048173:exon10:c.C736T:p.R246W,MUTYH:NM_001048174:exon10:c.C736T:p.R246W,MUTYH:NM_001128425:exon10:c.C820T:p.R274W,MUTYH:NM_001293190:exon10:c.C781T:p.R261W,MUTYH:NM_001293191:exon10:c.C769T:p.R257W,MUTYH:NM_001293192:exon…	.	.	.	.	.	.	8.38e-06	0	0	0	0	1.531e-05	0	0	.	.	.	.	.	rs769237459	COSM1638133	1(bone);2(skin)	.	.	.	.	.	.	.	.	.	.	.	0.0	0.912	D	0.999	0.899	D	0.773
1	45332440	45332440	G	A	exonic	MUTYH		stopgain	MUTYH:NM_001350650:exon8:c.C310T:p.R104X,MUTYH:NM_001350651:exon8:c.C310T:p.R104X,MUTYH:NM_001048171:exon9:c.C697T:p.R233X,MUTYH:NM_001048172:exon9:c.C658T:p.R220X,MUTYH:NM_001048173:exon9:c.C655T:p.R219X,MUTYH:NM_001048174:exon9:c.C655T:p.R219X,MUTYH:NM_001128425:exon9:c.C739T:p.R247X,MUTYH:NM_001293190:exon9:c.C700T:p.R234X,MUTYH:NM_001293191:exon9:c.C688T:p.R230X,MUTYH:NM_001293192:exon9:c.C37…	.	.	.	.	.	.	.	.	.	.	.	.	.	.	.	.	.	.	.	rs587782885	.	.	Pathogenic|Likely pathogenic|Pathogenic	Hereditary_cancer-predisposing_syndrome|Carcinoma_of_colon|not_provided	RCV000132522.3|RCV000144630.1|RCV000236829.1	MedGen:SNOMED_CT|MedGen:OMIM:SNOMED_CT|MedGen	C0027672:699346009|C0699790:114500:269533000|CN221809	.	.	.	.	.	.	.	.	.	.	.	.	.
1	45332445	45332445	C	T	exonic	MUTYH		nonsynonymous SNV	MUTYH:NM_001350650:exon8:c.G305A:p.R102H,MUTYH:NM_001350651:exon8:c.G305A:p.R102H,MUTYH:NM_001048171:exon9:c.G692A:p.R231H,MUTYH:NM_001048172:exon9:c.G653A:p.R218H,MUTYH:NM_001048173:exon9:c.G650A:p.R217H,MUTYH:NM_001048174:exon9:c.G650A:p.R217H,MUTYH:NM_001128425:exon9:c.G734A:p.R245H,MUTYH:NM_001293190:exon9:c.G695A:p.R232H,MUTYH:NM_001293191:exon9:c.G683A:p.R228H,MUTYH:NM_001293192:exon9:c.G37…	.	.	.	.	.	.	0.0001	0	0	0.0002	0	0.0002	0.0011	6.064e-05	0.0001	.	0.0001	.	.	rs140342925	COSM681164	1(lung)	Pathogenic|other|Pathogenic	Hereditary_cancer-predisposing_syndrome|MYH-associated_polyposis|not_provided	RCV000129105.5|RCV000196778.3|RCV000212706.2	MedGen:SNOMED_CT|MedGen:OMIM:Orphanet|MedGen	C0027672:699346009|C1837991:608456:ORPHA247798|CN221809	.	.	.	.	.	.	0.0	0.912	D	1.0	0.899	D	0.989
1	45332446	45332446	G	A	exonic	MUTYH		nonsynonymous SNV	MUTYH:NM_001350650:exon8:c.C304T:p.R102C,MUTYH:NM_001350651:exon8:c.C304T:p.R102C,MUTYH:NM_001048171:exon9:c.C691T:p.R231C,MUTYH:NM_001048172:exon9:c.C652T:p.R218C,MUTYH:NM_001048173:exon9:c.C649T:p.R217C,MUTYH:NM_001048174:exon9:c.C649T:p.R217C,MUTYH:NM_001128425:exon9:c.C733T:p.R245C,MUTYH:NM_001293190:exon9:c.C694T:p.R232C,MUTYH:NM_001293191:exon9:c.C682T:p.R228C,MUTYH:NM_001293192:exon9:c.C37…	0.0002	0.0008	.	.	.	.	8.37e-05	9.996e-05	0.0003	0.0001	0	0	0	0.0002	.	.	.	.	.	rs200495564	.	.	other|Pathogenic	MYH-associated_polyposis|Hereditary_cancer-predisposing_syndrome	RCV000034678.3|RCV000129829.3	MedGen:OMIM:Orphanet|MedGen:SNOMED_CT	C1837991:608456:ORPHA247798|C0027672:699346009	.	.	.	.	.	.	0.0	0.912	D	1.0	0.899	D	0.997
1	45332457	45332457	C	T	exonic	MUTYH		nonsynonymous SNV	MUTYH:NM_001350650:exon8:c.G293A:p.R98Q,MUTYH:NM_001350651:exon8:c.G293A:p.R98Q,MUTYH:NM_001048171:exon9:c.G680A:p.R227Q,MUTYH:NM_001048172:exon9:c.G641A:p.R214Q,MUTYH:NM_001048173:exon9:c.G638A:p.R213Q,MUTYH:NM_001048174:exon9:c.G638A:p.R213Q,MUTYH:NM_001128425:exon9:c.G722A:p.R241Q,MUTYH:NM_001293190:exon9:c.G683A:p.R228Q,MUTYH:NM_001293191:exon9:c.G671A:p.R224Q,MUTYH:NM_001293192:exon9:c.G362A…	.	.	.	.	.	.	.	.	.	.	.	.	.	.	.	.	.	.	.	.	.	.	.	.	.	.	.	.	.	.	.	.	.	0.0	0.912	D	1.0	0.899	D	0.993
1	45332458	45332458	G	A	exonic	MUTYH		nonsynonymous SNV	MUTYH:NM_001350650:exon8:c.C292T:p.R98W,MUTYH:NM_001350651:exon8:c.C292T:p.R98W,MUTYH:NM_001048171:exon9:c.C679T:p.R227W,MUTYH:NM_001048172:exon9:c.C640T:p.R214W,MUTYH:NM_001048173:exon9:c.C637T:p.R213W,MUTYH:NM_001048174:exon9:c.C637T:p.R213W,MUTYH:NM_001128425:exon9:c.C721T:p.R241W,MUTYH:NM_001293190:exon9:c.C682T:p.R228W,MUTYH:NM_001293191:exon9:c.C670T:p.R224W,MUTYH:NM_001293192:exon9:c.C361T…	.	.	.	.	.	.	9.201e-05	0	8.675e-05	0	0	4.584e-05	0	0.0004	.	.	.	.	.	rs34126013	.	.	Likely pathogenic|Pathogenic|Likely pathogenic	Hereditary_cancer-predisposing_syndrome|not_provided|MYH-associated_polyposis	RCV000164664.2|RCV000235834.1|RCV000369240.1	MedGen:SNOMED_CT|MedGen|MedGen:OMIM:Orphanet	C0027672:699346009|CN221809|C1837991:608456:ORPHA247798	.	.	.	.	.	.	0.0	0.912	D	1.0	0.899	D	1.0
1	45332466	45332466	T	C	exonic	MUTYH		nonsynonymous SNV	MUTYH:NM_001350650:exon8:c.A284G:p.N95S,MUTYH:NM_001350651:exon8:c.A284G:p.N95S,MUTYH:NM_001048171:exon9:c.A671G:p.N224S,MUTYH:NM_001048172:exon9:c.A632G:p.N211S,MUTYH:NM_001048173:exon9:c.A629G:p.N210S,MUTYH:NM_001048174:exon9:c.A629G:p.N210S,MUTYH:NM_001128425:exon9:c.A713G:p.N238S,MUTYH:NM_001293190:exon9:c.A674G:p.N225S,MUTYH:NM_001293191:exon9:c.A662G:p.N221S,MUTYH:NM_001293192:exon9:c.A353G…	.	.	.	.	.	.	.	.	.	.	.	.	.	.	.	.	.	.	.	.	.	.	Pathogenic	not_provided	RCV000414648.1	MedGen	CN221809	.	.	.	.	.	.	0.003	0.784	D	0.959	0.899	D	0.93
1	45332479	45332479	C	T	exonic	MUTYH		nonsynonymous SNV	MUTYH:NM_001350650:exon8:c.G271A:p.V91M,MUTYH:NM_001350651:exon8:c.G271A:p.V91M,MUTYH:NM_001048171:exon9:c.G658A:p.V220M,MUTYH:NM_001048172:exon9:c.G619A:p.V207M,MUTYH:NM_001048173:exon9:c.G616A:p.V206M,MUTYH:NM_001048174:exon9:c.G616A:p.V206M,MUTYH:NM_001128425:exon9:c.G700A:p.V234M,MUTYH:NM_001293190:exon9:c.G661A:p.V221M,MUTYH:NM_001293191:exon9:c.G649A:p.V217M,MUTYH:NM_001293192:exon9:c.G340A…	.	.	.	.	.	.	0.0001	0	0	0	0	0.0002	0	0	0.0002	.	0.0002	.	.	rs200165598	.	.	Uncertain significance|Uncertain significance|Uncertain significance	MYH-associated_polyposis|Hereditary_cancer-predisposing_syndrome|not_specified	RCV000123153.4|RCV000131773.5|RCV000212704.2	MedGen:OMIM:Orphanet|MedGen:SNOMED_CT|MedGen	C1837991:608456:ORPHA247798|C0027672:699346009|CN169374	.	.	.	.	.	.	0.003	0.682	D	0.815	0.481	P	0.546
1	45332780	45332780	G	A	exonic	MUTYH		stopgain	MUTYH:NM_001350650:exon6:c.C130T:p.Q44X,MUTYH:NM_001350651:exon6:c.C130T:p.Q44X,MUTYH:NM_001048171:exon7:c.C517T:p.Q173X,MUTYH:NM_001048172:exon7:c.C478T:p.Q160X,MUTYH:NM_001048173:exon7:c.C475T:p.Q159X,MUTYH:NM_001048174:exon7:c.C475T:p.Q159X,MUTYH:NM_001128425:exon7:c.C559T:p.Q187X,MUTYH:NM_001293190:exon7:c.C520T:p.Q174X,MUTYH:NM_001293191:exon7:c.C508T:p.Q170X,MUTYH:NM_001293192:exon7:c.C199T…	.	.	.	.	.	.	.	.	.	.	.	.	.	.	.	.	.	.	.	.	.	.	.	.	.	.	.	.	.	.	.	.	.	1.0	0.010	T	0.944	0.512	P	0.536
1	45332791	45332791	C	T	exonic	MUTYH		nonsynonymous SNV	MUTYH:NM_001350650:exon6:c.G119A:p.G40D,MUTYH:NM_001350651:exon6:c.G119A:p.G40D,MUTYH:NM_001048171:exon7:c.G506A:p.G169D,MUTYH:NM_001048172:exon7:c.G467A:p.G156D,MUTYH:NM_001048173:exon7:c.G464A:p.G155D,MUTYH:NM_001048174:exon7:c.G464A:p.G155D,MUTYH:NM_001128425:exon7:c.G548A:p.G183D,MUTYH:NM_001293190:exon7:c.G509A:p.G170D,MUTYH:NM_001293191:exon7:c.G497A:p.G166D,MUTYH:NM_001293192:exon7:c.G188A…	.	.	.	.	.	.	8.238e-06	0	0	0	0.0002	0	0	0	.	.	.	.	.	rs587781864	.	.	Pathogenic|Uncertain significance	Hereditary_cancer-predisposing_syndrome|MYH-associated_polyposis	RCV000130180.3|RCV000456187.1	MedGen:SNOMED_CT|MedGen:OMIM:Orphanet	C0027672:699346009|C1837991:608456:ORPHA247798	.	.	.	.	.	.	0.002	0.784	D	1.0	0.899	D	0.987
1	45332794	45332794	C	T	exonic	MUTYH		nonsynonymous SNV	MUTYH:NM_001350650:exon6:c.G116A:p.R39H,MUTYH:NM_001350651:exon6:c.G116A:p.R39H,MUTYH:NM_001048171:exon7:c.G503A:p.R168H,MUTYH:NM_001048172:exon7:c.G464A:p.R155H,MUTYH:NM_001048173:exon7:c.G461A:p.R154H,MUTYH:NM_001048174:exon7:c.G461A:p.R154H,MUTYH:NM_001128425:exon7:c.G545A:p.R182H,MUTYH:NM_001293190:exon7:c.G506A:p.R169H,MUTYH:NM_001293191:exon7:c.G494A:p.R165H,MUTYH:NM_001293192:exon7:c.G185A…	.	.	.	.	.	.	1.648e-05	0	0	0	0	2.997e-05	0	0	.	.	.	.	.	rs143353451	COSM175679	1(pancreas)	Uncertain significance\x2cPathogenic|Pathogenic|Pathogenic	Hereditary_cancer-predisposing_syndrome\x2cnot_provided|MYH-associated_polyposis|Hereditary_cancer-predisposing_syndrome	RCV000164867.2\x2cRCV000160752.2|RCV000200700.2|RCV000214896.1	MedGen:SNOMED_CT\x2cMedGen|MedGen:OMIM:Orphanet|MedGen:SNOMED_CT	C0027672:699346009\x2cCN221809|C1837991:608456:ORPHA247798|C0027672:699346009	.	.	.	.	.	.	0.0	0.912	D	1.0	0.899	D	1.0
1	45332795	45332795	G	A	exonic	MUTYH		nonsynonymous SNV	MUTYH:NM_001350650:exon6:c.C115T:p.R39C,MUTYH:NM_001350651:exon6:c.C115T:p.R39C,MUTYH:NM_001048171:exon7:c.C502T:p.R168C,MUTYH:NM_001048172:exon7:c.C463T:p.R155C,MUTYH:NM_001048173:exon7:c.C460T:p.R154C,MUTYH:NM_001048174:exon7:c.C460T:p.R154C,MUTYH:NM_001128425:exon7:c.C544T:p.R182C,MUTYH:NM_001293190:exon7:c.C505T:p.R169C,MUTYH:NM_001293191:exon7:c.C493T:p.R165C,MUTYH:NM_001293192:exon7:c.C184T…	.	.	.	.	.	.	8.238e-06	0	0	0	0	1.498e-05	0	0	.	.	.	.	.	rs747993448	COSM5509691	1(biliary_tract)	Pathogenic|Pathogenic|Likely pathogenic	Hereditary_cancer-predisposing_syndrome|MYH-associated_polyposis|not_provided	RCV000166998.2|RCV000229525.2|RCV000236750.1	MedGen:SNOMED_CT|MedGen:OMIM:Orphanet|MedGen	C0027672:699346009|C1837991:608456:ORPHA247798|CN221809	.	.	.	.	.	.	0.0	0.912	D	1.0	0.899	D	1.0
1	45333168	45333168	A	T	exonic	MUTYH		nonsynonymous SNV	MUTYH:NM_001048171:exon5:c.T349A:p.W117R,MUTYH:NM_001048172:exon5:c.T310A:p.W104R,MUTYH:NM_001048173:exon5:c.T307A:p.W103R,MUTYH:NM_001048174:exon5:c.T307A:p.W103R,MUTYH:NM_001128425:exon5:c.T391A:p.W131R,MUTYH:NM_001293190:exon5:c.T352A:p.W118R,MUTYH:NM_001293191:exon5:c.T340A:p.W114R,MUTYH:NM_001293192:exon5:c.T31A:p.W11R,MUTYH:NM_001293196:exon5:c.T31A:p.W11R,MUTYH:NM_012222:exon5:c.T382A:p.W1…	.	.	.	.	.	.	8.238e-06	0	0	0	0	1.499e-05	0	0	.	.	.	.	.	rs730881832	.	.	Pathogenic|Pathogenic	Hereditary_cancer-predisposing_syndrome|not_provided	RCV000160751.4|RCV000212700.1	MedGen:SNOMED_CT|MedGen	C0027672:699346009|CN221809	.	.	.	.	.	.	0.0	0.912	D	1.0	0.899	D	1.0
1	45333315	45333315	C	-	exonic	MUTYH		startloss	MUTYH:NM_001048171:exon4:c.316delG:p.E106Rfs*25,MUTYH:NM_001048172:exon4:c.277delG:p.E93Rfs*25,MUTYH:NM_001048173:exon4:c.274delG:p.E92Rfs*25,MUTYH:NM_001048174:exon4:c.274delG:p.E92Rfs*25,MUTYH:NM_001128425:exon4:c.358delG:p.E120Rfs*25,MUTYH:NM_001293190:exon4:c.319delG:p.E107Rfs*25,MUTYH:NM_001293191:exon4:c.307delG:p.E103Rfs*25,MUTYH:NM_001350650:exon4:c.3delG:p.M1Ifs*10,MUTYH:NM_001350651:exo…	.	.	.	.	.	.	.	.	.	.	.	.	.	.	.	.	.	.	.	rs786203213	.	.	Pathogenic	Hereditary_cancer-predisposing_syndrome	RCV000166426.2	MedGen:SNOMED_CT	C0027672:699346009	.	.	.	.	.	.	.	.	.	.	.	.	.
1	45333436	45333436	G	A	exonic	MUTYH		nonsynonymous SNV	MUTYH:NM_001048171:exon3:c.C283T:p.R95W,MUTYH:NM_001048172:exon3:c.C244T:p.R82W,MUTYH:NM_001048173:exon3:c.C241T:p.R81W,MUTYH:NM_001048174:exon3:c.C241T:p.R81W,MUTYH:NM_001128425:exon3:c.C325T:p.R109W,MUTYH:NM_001293190:exon3:c.C286T:p.R96W,MUTYH:NM_001293191:exon3:c.C274T:p.R92W,MUTYH:NM_012222:exon3:c.C316T:p.R106W,MUTYH:NM_001293195:exon4:c.C241T:p.R81W	.	.	.	.	.	.	4.943e-05	0	0	0	0	5.994e-05	0	0.0001	.	.	.	.	.	rs765123255	.	.	Likely pathogenic|other|Pathogenic	Hereditary_cancer-predisposing_syndrome|MYH-associated_polyposis|not_provided	RCV000162761.2|RCV000230772.3|RCV000442590.1	MedGen:SNOMED_CT|MedGen:OMIM:Orphanet|MedGen	C0027672:699346009|C1837991:608456:ORPHA247798|CN221809	.	.	.	.	.	.	0.0	0.912	D	1.0	0.899	D	1.0
1	45333449	45333449	G	T	exonic	MUTYH		stopgain	MUTYH:NM_001048171:exon3:c.C270A:p.Y90X,MUTYH:NM_001048172:exon3:c.C231A:p.Y77X,MUTYH:NM_001048173:exon3:c.C228A:p.Y76X,MUTYH:NM_001048174:exon3:c.C228A:p.Y76X,MUTYH:NM_001128425:exon3:c.C312A:p.Y104X,MUTYH:NM_001293190:exon3:c.C273A:p.Y91X,MUTYH:NM_001293191:exon3:c.C261A:p.Y87X,MUTYH:NM_012222:exon3:c.C303A:p.Y101X,MUTYH:NM_001293195:exon4:c.C228A:p.Y76X	.	.	.	.	.	.	0.0001	0	0	0	0	0.0001	0	0.0004	.	.	.	.	.	rs121908380	.	.	Benign|Likely benign|Benign\x2cPathogenic|Pathogenic	MYH-associated_polyposis|Hereditary_cancer-predisposing_syndrome|not_specified\x2cMYH-associated_polyposis|Hereditary_cancer-predisposing_syndrome	RCV000119223.7|RCV000126890.5|RCV000177119.1\x2cRCV000005617.5|RCV000163049.2	MedGen:OMIM:Orphanet|MedGen:SNOMED_CT|MedGen\x2cMedGen:OMIM:Orphanet|MedGen:SNOMED_CT	C1837991:608456:ORPHA247798|C0027672:699346009|CN169374\x2cC1837991:608456:ORPHA247798|C0027672:699346009	.	.	.	.	.	.	.	.	.	.	.	.	.
1	45333452	45333452	C	T	exonic	MUTYH		stopgain	MUTYH:NM_001048171:exon3:c.G267A:p.W89X,MUTYH:NM_001048172:exon3:c.G228A:p.W76X,MUTYH:NM_001048173:exon3:c.G225A:p.W75X,MUTYH:NM_001048174:exon3:c.G225A:p.W75X,MUTYH:NM_001128425:exon3:c.G309A:p.W103X,MUTYH:NM_001293190:exon3:c.G270A:p.W90X,MUTYH:NM_001293191:exon3:c.G258A:p.W86X,MUTYH:NM_012222:exon3:c.G300A:p.W100X,MUTYH:NM_001293195:exon4:c.G225A:p.W75X	.	.	.	.	.	.	8.238e-06	0	0	0	0	1.499e-05	0	0	.	.	.	.	.	rs748170941	.	.	Pathogenic|Pathogenic	Hereditary_cancer-predisposing_syndrome|MYH-associated_polyposis	RCV000164326.2|RCV000196257.1	MedGen:SNOMED_CT|MedGen:OMIM:Orphanet	C0027672:699346009|C1837991:608456:ORPHA247798	.	.	.	.	.	.	.	.	.	.	.	.	.
1	45333561	45333561	C	-	exonic	MUTYH		frameshift deletion	MUTYH:NM_001048171:exon3:c.158delG:p.G53Afs*23,MUTYH:NM_001048172:exon3:c.119delG:p.G40Afs*23,MUTYH:NM_001048173:exon3:c.116delG:p.G39Afs*23,MUTYH:NM_001048174:exon3:c.116delG:p.G39Afs*23,MUTYH:NM_001128425:exon3:c.200delG:p.G67Afs*23,MUTYH:NM_001293190:exon3:c.161delG:p.G54Afs*23,MUTYH:NM_001293191:exon3:c.149delG:p.G50Afs*23,MUTYH:NM_012222:exon3:c.191delG:p.G64Afs*23,MUTYH:NM_001293195:exon4:c…	.	.	.	.	.	.	1.673e-05	0	0	0	0	3.045e-05	0	0	.	.	.	.	.	rs746449748	.	.	.	.	.	.	.	.	.	.	.	.	.	.	.	.	.	.	.	.
1	45334493	45334493	G	A	exonic	MUTYH		stopgain	MUTYH:NM_001048171:exon2:c.C55T:p.R19X,MUTYH:NM_001048172:exon2:c.C13T:p.R5X,MUTYH:NM_001048173:exon2:c.C13T:p.R5X,MUTYH:NM_001048174:exon2:c.C13T:p.R5X,MUTYH:NM_001128425:exon2:c.C55T:p.R19X,MUTYH:NM_001293190:exon2:c.C55T:p.R19X,MUTYH:NM_001293191:exon2:c.C13T:p.R5X,MUTYH:NM_012222:exon2:c.C55T:p.R19X,MUTYH:NM_001293195:exon3:c.C13T:p.R5X	.	.	.	.	.	.	.	.	.	.	.	.	.	.	.	.	.	.	.	rs587780088	COSM5969454	1(upper_aerodigestive_tract)	Pathogenic|Pathogenic|Pathogenic|Pathogenic\x2cUncertain significance	not_provided|Carcinoma_of_colon|MYH-associated_polyposis|Hereditary_cancer-predisposing_syndrome\x2cMYH-associated_polyposis	RCV000115767.2|RCV000144639.1|RCV000206117.3|RCV000447652.1\x2cRCV000467752.1	MedGen|MedGen:OMIM:SNOMED_CT|MedGen:OMIM:Orphanet|MedGen:SNOMED_CT\x2cMedGen:OMIM:Orphanet	CN221809|C0699790:114500:269533000|C1837991:608456:ORPHA247798|C0027672:699346009\x2cC1837991:608456:ORPHA247798	.	.	.	.	.	.	.	.	.	.	.	.	.
2	47403352	47403352	C	-	exonic	MSH2		frameshift deletion	MSH2:NM_000251:exon1:c.161delC:p.R55Gfs*8	.	.	.	.	.	.	.	.	.	.	.	.	.	.	.	.	.	.	.	rs63750337	.	.	Pathogenic	Lynch_syndrome	RCV000076209.2	MedGen:Orphanet:SNOMED_CT	C1333990:ORPHA144:315058005	.	.	.	.	.	.	.	.	.	.	.	.	.
2	47410215	47410215	T	G	exonic	MSH2		nonsynonymous SNV	MSH2:NM_000251:exon3:c.T488G:p.V163G,MSH2:NM_001258281:exon4:c.T290G:p.V97G	.	.	.	.	.	.	8.236e-06	0	0	0.0001	0	0	0	0	.	.	.	.	.	rs63750214	.	.	Pathogenic\x2cUncertain significance\x2cUncertain significance	Lynch_syndrome\x2cHereditary_cancer-predisposing_syndrome\x2cLynch_syndrome	RCV000076610.2\x2cRCV000221949.1\x2cRCV000076611.2	MedGen:Orphanet:SNOMED_CT\x2cMedGen:SNOMED_CT\x2cMedGen:Orphanet:SNOMED_CT	C1333990:ORPHA144:315058005\x2cC0027672:699346009\x2cC1333990:ORPHA144:315058005	.	.	.	.	.	.	0.0	0.912	D	0.99	0.615	D	0.889
2	47416366	47416366	G	A	exonic	MSH2		nonsynonymous SNV	MSH2:NM_000251:exon6:c.G1013A:p.G338E,MSH2:NM_001258281:exon7:c.G815A:p.G272E	.	.	.	.	.	.	.	.	.	.	.	.	.	.	.	.	.	.	.	rs587779065	.	.	Pathogenic\x2cUncertain significance	Lynch_syndrome\x2cLynch_syndrome	RCV000075999.2\x2cRCV000205553.1	MedGen:Orphanet:SNOMED_CT\x2cMedGen:Orphanet:SNOMED_CT	C1333990:ORPHA144:315058005\x2cC1333990:ORPHA144:315058005	.	.	.	.	.	.	0.0	0.912	D	0.998	0.764	D	0.986
2	47429812	47429812	C	T	exonic	MSH2		stopgain	MSH2:NM_000251:exon7:c.C1147T:p.R383X,MSH2:NM_001258281:exon8:c.C949T:p.R317X	.	.	.	.	.	.	.	.	.	.	.	.	.	.	.	.	.	.	.	rs63749849	COSM330652	1(stomach);1(large_intestine)	Pathogenic|Pathogenic|Pathogenic	Lynch_syndrome|not_provided|Hereditary_cancer-predisposing_syndrome	RCV000076049.2|RCV000202261.1|RCV000221364.1	MedGen:Orphanet:SNOMED_CT|MedGen|MedGen:SNOMED_CT	C1333990:ORPHA144:315058005|CN221809|C0027672:699346009	.	.	.	.	.	.	.	.	.	.	.	.	.
2	47429881	47429881	C	T	exonic	MSH2		stopgain	MSH2:NM_000251:exon7:c.C1216T:p.R406X,MSH2:NM_001258281:exon8:c.C1018T:p.R340X	.	.	.	.	.	.	.	.	.	.	.	.	.	.	.	.	.	.	.	rs63751108	COSM26100	1(large_intestine)	Pathogenic|Pathogenic|Pathogenic|Pathogenic	Lynch_syndrome_I|Lynch_syndrome|Hereditary_cancer-predisposing_syndrome|not_provided	RCV000001825.2|RCV000030238.3|RCV000162489.2|RCV000202291.3	MedGen:OMIM|MedGen:Orphanet:SNOMED_CT|MedGen:SNOMED_CT|MedGen	C2936783:120435|C1333990:ORPHA144:315058005|C0027672:699346009|CN221809	.	.	.	.	.	.	.	.	.	.	.	.	.
2	47463121	47463121	C	T	exonic	MSH2		stopgain	MSH2:NM_000251:exon9:c.C1477T:p.Q493X,MSH2:NM_001258281:exon10:c.C1279T:p.Q427X	.	.	.	.	.	.	.	.	.	.	.	.	.	.	.	.	.	.	.	rs63750936	.	.	Pathogenic|Pathogenic	Lynch_syndrome|Hereditary_cancer-predisposing_syndrome	RCV000076173.2|RCV000129104.2	MedGen:Orphanet:SNOMED_CT|MedGen:SNOMED_CT	C1333990:ORPHA144:315058005|C0027672:699346009	.	.	.	.	.	.	.	.	.	.	.	.	.
2	47466718	47466718	G	C	exonic	MSH2		nonsynonymous SNV	MSH2:NM_000251:exon10:c.G1571C:p.R524P,MSH2:NM_001258281:exon11:c.G1373C:p.R458P	.	.	.	.	.	.	.	.	.	.	.	.	.	.	.	.	.	.	.	rs63751207	.	.	Uncertain significance|Uncertain significance|Uncertain significance\x2cPathogenic|Likely pathogenic|Likely pathogenic|Likely pathogenic\x2cLikely pathogenic|Uncertain significance	not_specified|Hereditary_cancer-predisposing_syndrome|Lynch_syndrome\x2cLynch_syndrome_I|Lynch_syndrome|Hereditary_cancer-predisposing_syndrome|not_provided\x2cLynch_syndrome|Hereditary_cancer-predisposing_syndrome	RCV000160592.3|RCV000218047.1|RCV000228006.2\x2cRCV000001829.2|RCV000076197.2|RCV000165648.1|RCV000256140.1\x2cRCV000076198.2|RCV000165745.1	MedGen|MedGen:SNOMED_CT|MedGen:Orphanet:SNOMED_CT\x2cMedGen:OMIM|MedGen:Orphanet:SNOMED_CT|MedGen:SNOMED_CT|MedGen\x2cMedGen:Orphanet:SNOMED_CT|MedGen:SNOMED_CT	CN169374|C0027672:699346009|C1333990:ORPHA144:315058005\x2cC2936783:120435|C1333990:ORPHA144:315058005|C0027672:699346009|CN221809\x2cC1333990:ORPHA144:315058005|C0027672:699346009	.	.	.	.	.	.	0.0	0.912	D	1.0	0.899	D	0.998
2	47466724	47466724	C	-	exonic	MSH2		frameshift deletion	MSH2:NM_000251:exon10:c.1577delC:p.C527Vfs*15,MSH2:NM_001258281:exon11:c.1379delC:p.C461Vfs*15	.	.	.	.	.	.	.	.	.	.	.	.	.	.	.	.	.	.	.	rs63750738	.	.	Pathogenic	Lynch_syndrome	RCV000076200.2	MedGen:Orphanet:SNOMED_CT	C1333990:ORPHA144:315058005	.	.	.	.	.	.	.	.	.	.	.	.	.
2	47471002	47471006	AAAAC	-	exonic	MSH2		frameshift deletion	MSH2:NM_000251:exon11:c.1699_1703del:p.K567Rfs*2,MSH2:NM_001258281:exon12:c.1501_1505del:p.K501Rfs*2	.	.	.	.	.	.	.	.	.	.	.	.	.	.	.	.	.	.	.	rs63750474	.	.	Pathogenic	Lynch_syndrome	RCV000076252.2	MedGen:Orphanet:SNOMED_CT	C1333990:ORPHA144:315058005	.	.	.	.	.	.	.	.	.	.	.	.	.
2	47475127	47475127	G	T	exonic	MSH2		nonsynonymous SNV	MSH2:NM_000251:exon12:c.G1862T:p.R621L,MSH2:NM_001258281:exon13:c.G1664T:p.R555L	.	.	.	.	.	.	.	.	.	.	.	.	.	.	.	.	.	.	.	.	COSM5609441	1(skin)	Uncertain significance|Uncertain significance	not_specified|Lynch_syndrome	RCV000201977.3|RCV000205853.1	MedGen|MedGen:Orphanet:SNOMED_CT	CN169374|C1333990:ORPHA144:315058005	.	.	.	.	.	.	0.001	0.784	D	1.0	0.899	D	0.99
2	47478389	47478389	T	-	exonic	MSH2		frameshift deletion	MSH2:NM_000251:exon14:c.2328delT:p.C778Afs*33,MSH2:NM_001258281:exon15:c.2130delT:p.C712Afs*33
2	47791059	47791060	AC	-	exonic	MSH6		frameshift deletion	MSH6:NM_000179:exon2:c.393_394del:p.Q132Vfs*2
2	47795903	47795903	C	G	exonic	MSH6		stopgain	MSH6:NM_000179:exon3:c.C467G:p.S156X	.	.	.	.	.	.	.	.	.	.	.	.	.	.	.	.	.	.	.	rs63749873	.	.	Pathogenic|Pathogenic|Pathogenic	Lynch_syndrome|Lynch_syndrome_I|not_provided	RCV000075003.2|RCV000172813.1|RCV000201956.3	MedGen:Orphanet:SNOMED_CT|MedGen:OMIM|MedGen	C1333990:ORPHA144:315058005|C2936783:120435|CN221809	.	.	.	.	.	.	.	.	.	.	.	.	.
2	47798625	47798625	C	G	exonic	MSH6		stopgain	MSH6:NM_001281492:exon2:c.C252G:p.Y84X,MSH6:NM_000179:exon4:c.C642G:p.Y214X	.	.	.	.	.	.	.	.	.	.	.	.	.	.	.	.	.	.	.	rs1800937	.	.	Pathogenic\x2cPathogenic\x2cBenign|Benign|Benign	Lynch_syndrome\x2cLynch_syndrome\x2cLynch_syndrome|not_specified|Hereditary_cancer-predisposing_syndrome	RCV000075015.2\x2cRCV000075016.2\x2cRCV000030277.4|RCV000035327.8|RCV000132355.3	MedGen:Orphanet:SNOMED_CT\x2cMedGen:Orphanet:SNOMED_CT\x2cMedGen:Orphanet:SNOMED_CT|MedGen|MedGen:SNOMED_CT	C1333990:ORPHA144:315058005\x2cC1333990:ORPHA144:315058005\x2cC1333990:ORPHA144:315058005|CN169374|C0027672:699346009	.	.	.	.	.	.	.	.	.	.	.	.	.
2	47798701	47798701	C	T	exonic	MSH6		stopgain	MSH6:NM_001281492:exon2:c.C328T:p.R110X,MSH6:NM_000179:exon4:c.C718T:p.R240X	.	.	.	.	.	.	8.283e-06	0	0	0	0	0	0	6.076e-05	.	.	.	.	.	rs63750019	COSM227218	1(skin)	Pathogenic|Pathogenic	Lynch_syndrome|Hereditary_cancer-predisposing_syndrome	RCV000075028.2|RCV000220361.1	MedGen:Orphanet:SNOMED_CT|MedGen:SNOMED_CT	C1333990:ORPHA144:315058005|C0027672:699346009	.	.	.	.	.	.	.	.	.	.	.	.	.
2	47798717	47798717	-	A	exonic	MSH6		frameshift insertion	MSH6:NM_001281492:exon2:c.345dupA:p.R118Tfs*7,MSH6:NM_000179:exon4:c.735dupA:p.R248Tfs*7	.	.	.	.	.	.	.	.	.	.	.	.	.	.	.	.	.	.	.	.	COSM4703375	1(large_intestine)	.	.	.	.	.	.	.	.	.	.	.	.	.	.	.	.	.	.
2	47798725	47798725	C	T	exonic	MSH6		stopgain	MSH6:NM_001281492:exon2:c.C352T:p.R118X,MSH6:NM_000179:exon4:c.C742T:p.R248X	.	.	.	.	.	.	.	.	.	.	.	.	.	.	.	.	.	.	.	rs63749980	.	.	Uncertain significance|Uncertain significance|Uncertain significance\x2cPathogenic	not_specified|Hereditary_cancer-predisposing_syndrome|Lynch_syndrome\x2cLynch_syndrome	RCV000178052.1|RCV000215538.1|RCV000226497.2\x2cRCV000075032.3	MedGen|MedGen:SNOMED_CT|MedGen:Orphanet:SNOMED_CT\x2cMedGen:Orphanet:SNOMED_CT	CN169374|C0027672:699346009|C1333990:ORPHA144:315058005\x2cC1333990:ORPHA144:315058005	.	.	.	.	.	.	.	.	.	.	.	.	.
2	47798875	47798875	C	T	exonic	MSH6		stopgain	MSH6:NM_001281492:exon2:c.C502T:p.R168X,MSH6:NM_000179:exon4:c.C892T:p.R298X	.	.	.	.	.	.	.	.	.	.	.	.	.	.	0.0001	0.0002	.	.	.	rs146816935	.	.	Pathogenic|Pathogenic|Pathogenic	Lynch_syndrome|Hereditary_cancer-predisposing_syndrome|not_provided	RCV000075043.2|RCV000130865.4|RCV000149892.2	MedGen:Orphanet:SNOMED_CT|MedGen:SNOMED_CT|MedGen	C1333990:ORPHA144:315058005|C0027672:699346009|CN221809	.	.	.	.	.	.	.	.	.	.	.	.	.
2	47799083	47799083	A	G	exonic	MSH6		nonsynonymous SNV	MSH6:NM_001281492:exon2:c.A710G:p.H237R,MSH6:NM_001281493:exon3:c.A194G:p.H65R,MSH6:NM_000179:exon4:c.A1100G:p.H367R,MSH6:NM_001281494:exon4:c.A194G:p.H65R	.	.	.	.	.	.	.	.	.	.	.	.	.	.	.	.	.	.	.	.	.	.	.	.	.	.	.	.	.	.	.	.	.	0.0	0.912	D	1.0	0.899	D	1.0
2	47799090	47799091	TT	-	exonic	MSH6		frameshift deletion	MSH6:NM_001281492:exon2:c.717_718del:p.L240Rfs*3,MSH6:NM_001281493:exon3:c.201_202del:p.L68Rfs*3,MSH6:NM_000179:exon4:c.1107_1108del:p.L370Rfs*3,MSH6:NM_001281494:exon4:c.201_202del:p.L68Rfs*3	.	.	.	.	.	.	.	.	.	.	.	.	.	.	.	.	.	.	.	rs786204252	.	.	Pathogenic	Lynch_syndrome	RCV000168455.1	MedGen:Orphanet:SNOMED_CT	C1333990:ORPHA144:315058005	.	.	.	.	.	.	.	.	.	.	.	.	.
2	47799171	47799171	-	T	exonic	MSH6		frameshift insertion	MSH6:NM_001281492:exon2:c.799dupT:p.Y267Lfs*3,MSH6:NM_001281493:exon3:c.283dupT:p.Y95Lfs*3,MSH6:NM_000179:exon4:c.1189dupT:p.Y397Lfs*3,MSH6:NM_001281494:exon4:c.283dupT:p.Y95Lfs*3
2	47799329	47799329	T	C	exonic	MSH6		nonsynonymous SNV	MSH6:NM_001281492:exon2:c.T956C:p.L319P,MSH6:NM_001281493:exon3:c.T440C:p.L147P,MSH6:NM_000179:exon4:c.T1346C:p.L449P,MSH6:NM_001281494:exon4:c.T440C:p.L147P	.	.	.	.	.	.	1.648e-05	0	0	0	0	2.998e-05	0	0	.	.	.	.	.	rs63750741	.	.	Pathogenic	Lynch_syndrome	RCV000074651.2	MedGen:Orphanet:SNOMED_CT	C1333990:ORPHA144:315058005	.	.	.	.	.	.	0.001	0.784	D	1.0	0.899	D	0.998
2	47799334	47799334	T	-	exonic	MSH6		frameshift deletion	MSH6:NM_001281492:exon2:c.961delT:p.F321Sfs*1,MSH6:NM_001281493:exon3:c.445delT:p.F149Sfs*1,MSH6:NM_000179:exon4:c.1351delT:p.F451Sfs*1,MSH6:NM_001281494:exon4:c.445delT:p.F149Sfs*1	.	.	.	.	.	.	.	.	.	.	.	.	.	.	.	.	.	.	.	rs869312769	.	.	Pathogenic	Lynch_syndrome	RCV000210100.1	MedGen:Orphanet:SNOMED_CT	C1333990:ORPHA144:315058005	.	.	.	.	.	.	.	.	.	.	.	.	.
2	47799427	47799427	C	T	exonic	MSH6		stopgain	MSH6:NM_001281492:exon2:c.C1054T:p.R352X,MSH6:NM_001281493:exon3:c.C538T:p.R180X,MSH6:NM_000179:exon4:c.C1444T:p.R482X,MSH6:NM_001281494:exon4:c.C538T:p.R180X	.	.	.	.	.	.	.	.	.	.	.	.	.	.	.	.	.	.	.	rs63750909	COSM5004586	1(haematopoietic_and_lymphoid_tissue)	Likely benign|Likely benign\x2cPathogenic|Pathogenic|Pathogenic	Hereditary_cancer-predisposing_syndrome|not_specified\x2cLynch_syndrome|not_provided|Hereditary_nonpolyposis_colorectal_cancer_type_5	RCV000163642.1|RCV000417944.1\x2cRCV000074656.2|RCV000215386.2|RCV000410127.1	MedGen:SNOMED_CT|MedGen\x2cMedGen:Orphanet:SNOMED_CT|MedGen|MedGen:OMIM	C0027672:699346009|CN169374\x2cC1333990:ORPHA144:315058005|CN221809|C1833477:614350	.	.	.	.	.	.	.	.	.	.	.	.	.
2	47799466	47799466	C	T	exonic	MSH6		stopgain	MSH6:NM_001281492:exon2:c.C1093T:p.R365X,MSH6:NM_001281493:exon3:c.C577T:p.R193X,MSH6:NM_000179:exon4:c.C1483T:p.R495X,MSH6:NM_001281494:exon4:c.C577T:p.R193X	.	.	.	.	.	.	.	.	.	.	.	.	.	.	.	.	.	.	.	rs587779212	COSM29732	1(haematopoietic_and_lymphoid_tissue)	Pathogenic|Pathogenic|other	Lynch_syndrome|Hereditary_cancer-predisposing_syndrome|not_provided	RCV000074659.2|RCV000131420.3|RCV000202276.3	MedGen:Orphanet:SNOMED_CT|MedGen:SNOMED_CT|MedGen	C1333990:ORPHA144:315058005|C0027672:699346009|CN221809	.	.	.	.	.	.	.	.	.	.	.	.	.
2	47799618	47799619	AG	-	exonic	MSH6		frameshift deletion	MSH6:NM_001281492:exon2:c.1245_1246del:p.E416Gfs*15,MSH6:NM_001281493:exon3:c.729_730del:p.E244Gfs*15,MSH6:NM_000179:exon4:c.1635_1636del:p.E546Gfs*15,MSH6:NM_001281494:exon4:c.729_730del:p.E244Gfs*15	.	.	.	.	.	.	.	.	.	.	.	.	.	.	.	.	.	.	.	rs267608076	.	.	Pathogenic|Pathogenic	Lynch_syndrome|not_provided	RCV000074676.2|RCV000217244.1	MedGen:Orphanet:SNOMED_CT|MedGen	C1333990:ORPHA144:315058005|CN221809	.	.	.	.	.	.	.	.	.	.	.	.	.
2	47799789	47799792	AAAG	-	exonic	MSH6		frameshift deletion	MSH6:NM_001281492:exon2:c.1416_1419del:p.E474Lfs*4,MSH6:NM_001281493:exon3:c.900_903del:p.E302Lfs*4,MSH6:NM_000179:exon4:c.1806_1809del:p.E604Lfs*4,MSH6:NM_001281494:exon4:c.900_903del:p.E302Lfs*4	.	.	.	.	.	.	.	.	.	.	.	.	.	.	.	.	.	.	.	rs63750735	.	.	Pathogenic	Lynch_syndrome	RCV000074687.2	MedGen:Orphanet:SNOMED_CT	C1333990:ORPHA144:315058005	.	.	.	.	.	.	.	.	.	.	.	.	.
2	47800040	47800040	G	A	exonic	MSH6		nonsynonymous SNV	MSH6:NM_001281492:exon2:c.G1667A:p.G556D,MSH6:NM_001281493:exon3:c.G1151A:p.G384D,MSH6:NM_000179:exon4:c.G2057A:p.G686D,MSH6:NM_001281494:exon4:c.G1151A:p.G384D	.	.	.	.	.	.	.	.	.	.	.	.	.	.	.	.	.	.	.	rs587779227	.	.	Likely pathogenic|Likely pathogenic|Likely pathogenic	Lynch_syndrome|Hereditary_cancer-predisposing_syndrome|not_provided	RCV000074709.3|RCV000128865.5|RCV000212657.2	MedGen:Orphanet:SNOMED_CT|MedGen:SNOMED_CT|MedGen	C1333990:ORPHA144:315058005|C0027672:699346009|CN221809	.	.	.	.	.	.	0.007	0.599	D	0.993	0.637	D	0.925
2	47800056	47800056	-	A	exonic	MSH6		frameshift insertion	MSH6:NM_001281492:exon2:c.1684dupA:p.C564Mfs*3,MSH6:NM_001281493:exon3:c.1168dupA:p.C392Mfs*3,MSH6:NM_000179:exon4:c.2074dupA:p.C694Mfs*3,MSH6:NM_001281494:exon4:c.1168dupA:p.C392Mfs*3	.	.	.	.	.	.	.	.	.	.	.	.	.	.	.	.	.	.	.	rs267608083	.	.	Pathogenic|Pathogenic	Hereditary_cancer-predisposing_syndrome|Lynch_syndrome	RCV000167251.1|RCV000210176.1	MedGen:SNOMED_CT|MedGen:Orphanet:SNOMED_CT	C0027672:699346009|C1333990:ORPHA144:315058005	.	.	.	.	.	.	.	.	.	.	.	.	.
2	47800130	47800133	CAGT	-	exonic	MSH6		frameshift deletion	MSH6:NM_001281492:exon2:c.1757_1760del:p.V587Afs*17,MSH6:NM_001281493:exon3:c.1241_1244del:p.V415Afs*17,MSH6:NM_000179:exon4:c.2147_2150del:p.V717Afs*17,MSH6:NM_001281494:exon4:c.1241_1244del:p.V415Afs*17	.	.	.	.	.	.	8.253e-06	0	0	0	0	0	0	6.061e-05	.	.	.	.	.	rs587782275	.	.	Pathogenic|Pathogenic|Pathogenic|Pathogenic	Lynch_syndrome|Hereditary_cancer-predisposing_syndrome|not_provided|Hereditary_nonpolyposis_colorectal_cancer_type_5	RCV000074720.2|RCV000162408.2|RCV000202111.3|RCV000411212.1	MedGen:Orphanet:SNOMED_CT|MedGen:SNOMED_CT|MedGen|MedGen:OMIM	C1333990:ORPHA144:315058005|C0027672:699346009|CN221809|C1833477:614350	.	.	.	.	.	.	.	.	.	.	.	.	.
2	47800177	47800177	C	T	exonic	MSH6		stopgain	MSH6:NM_001281492:exon2:c.C1804T:p.R602X,MSH6:NM_001281493:exon3:c.C1288T:p.R430X,MSH6:NM_000179:exon4:c.C2194T:p.R732X,MSH6:NM_001281494:exon4:c.C1288T:p.R430X	.	.	.	.	.	.	.	.	.	.	.	.	.	.	.	.	.	.	.	rs63751127	COSM5862587	1(NS)	Uncertain significance|Likely benign\x2cPathogenic|Pathogenic|Pathogenic	Lynch_syndrome|Hereditary_nonpolyposis_colorectal_cancer_type_5\x2cLynch_syndrome|Hereditary_cancer-predisposing_syndrome|not_provided	RCV000197601.1|RCV000412439.1\x2cRCV000074726.3|RCV000132226.5|RCV000212661.2	MedGen:Orphanet:SNOMED_CT|MedGen:OMIM\x2cMedGen:Orphanet:SNOMED_CT|MedGen:SNOMED_CT|MedGen	C1333990:ORPHA144:315058005|C1833477:614350\x2cC1333990:ORPHA144:315058005|C0027672:699346009|CN221809	.	.	.	.	.	.	.	.	.	.	.	.	.
2	47800211	47800211	-	G	exonic	MSH6		frameshift insertion	MSH6:NM_001281492:exon2:c.1839dupG:p.E614Gfs*11,MSH6:NM_001281493:exon3:c.1323dupG:p.E442Gfs*11,MSH6:NM_000179:exon4:c.2229dupG:p.E744Gfs*11,MSH6:NM_001281494:exon4:c.1323dupG:p.E442Gfs*11	.	.	.	.	.	.	8.253e-06	0	0	0	0	1.502e-05	0	0	.	.	.	.	.	rs786201050	.	.	Pathogenic|other|Pathogenic	Hereditary_cancer-predisposing_syndrome|Lynch_syndrome|not_provided	RCV000162451.2|RCV000198617.4|RCV000221977.2	MedGen:SNOMED_CT|MedGen:Orphanet:SNOMED_CT|MedGen	C0027672:699346009|C1333990:ORPHA144:315058005|CN221809	.	.	.	.	.	.	.	.	.	.	.	.	.
2	47800283	47800283	C	T	exonic	MSH6		nonsynonymous SNV	MSH6:NM_001281492:exon2:c.C1910T:p.T637I,MSH6:NM_001281493:exon3:c.C1394T:p.T465I,MSH6:NM_000179:exon4:c.C2300T:p.T767I,MSH6:NM_001281494:exon4:c.C1394T:p.T465I	.	.	.	.	.	.	.	.	.	.	.	.	.	.	.	.	.	.	.	rs587781462	.	.	Uncertain significance|Uncertain significance|Uncertain significance	Hereditary_cancer-predisposing_syndrome|Hereditary_nonpolyposis_colorectal_cancer_type_5|Lynch_syndrome	RCV000129397.2|RCV000410431.1|RCV000477388.1	MedGen:SNOMED_CT|MedGen:OMIM|MedGen:Orphanet:SNOMED_CT	C0027672:699346009|C1833477:614350|C1333990:ORPHA144:315058005	.	.	.	.	.	.	0.001	0.784	D	1.0	0.899	D	0.999
2	47800533	47800533	C	G	exonic	MSH6		stopgain	MSH6:NM_001281492:exon2:c.C2160G:p.Y720X,MSH6:NM_001281493:exon3:c.C1644G:p.Y548X,MSH6:NM_000179:exon4:c.C2550G:p.Y850X,MSH6:NM_001281494:exon4:c.C1644G:p.Y548X	.	.	.	.	.	.	.	.	.	.	.	.	.	.	.	.	.	.	.	.	.	.	Pathogenic\x2cPathogenic\x2cLikely benign	Hereditary_cancer-predisposing_syndrome\x2cLynch_syndrome\x2cnot_specified	RCV000166285.1\x2cRCV000469257.1\x2cRCV000438659.1	MedGen:SNOMED_CT\x2cMedGen:Orphanet:SNOMED_CT\x2cMedGen	C0027672:699346009\x2cC1333990:ORPHA144:315058005\x2cCN169374	.	.	.	.	.	.	.	.	.	.	.	.	.
2	47800648	47800648	C	T	exonic	MSH6		stopgain	MSH6:NM_001281492:exon2:c.C2275T:p.Q759X,MSH6:NM_001281493:exon3:c.C1759T:p.Q587X,MSH6:NM_000179:exon4:c.C2665T:p.Q889X,MSH6:NM_001281494:exon4:c.C1759T:p.Q587X	.	.	.	.	.	.	.	.	.	.	.	.	.	.	.	.	.	.	.	.	.	.	.	.	.	.	.	.	.	.	.	.	.	.	.	.	.	.	.	.
2	47800655	47800656	TC	-	exonic	MSH6		frameshift deletion	MSH6:NM_001281492:exon2:c.2282_2283del:p.L763Afs*5,MSH6:NM_001281493:exon3:c.1766_1767del:p.L591Afs*5,MSH6:NM_000179:exon4:c.2672_2673del:p.L893Afs*5,MSH6:NM_001281494:exon4:c.1766_1767del:p.L591Afs*5
2	47800714	47800714	C	T	exonic	MSH6		stopgain	MSH6:NM_001281492:exon2:c.C2341T:p.R781X,MSH6:NM_001281493:exon3:c.C1825T:p.R609X,MSH6:NM_000179:exon4:c.C2731T:p.R911X,MSH6:NM_001281494:exon4:c.C1825T:p.R609X	.	.	.	.	.	.	.	.	.	.	.	.	.	.	0.0001	.	0.0001	.	.	rs63751017	COSM26816	2(central_nervous_system)	Pathogenic|Pathogenic|Pathogenic|Pathogenic|Pathogenic	Lynch_syndrome|Hereditary_cancer-predisposing_syndrome|Endometrial_carcinoma|not_provided|Hereditary_nonpolyposis_colorectal_cancer_type_5	RCV000074777.2|RCV000129807.5|RCV000148645.1|RCV000202017.2|RCV000411710.1	MedGen:Orphanet:SNOMED_CT|MedGen:SNOMED_CT|MedGen:OMIM:SNOMED_CT|MedGen|MedGen:OMIM	C1333990:ORPHA144:315058005|C0027672:699346009|C0476089:608089:254878006|CN221809|C1833477:614350	.	.	.	.	.	.	.	.	.	.	.	.	.
2	47800739	47800739	A	-	exonic	MSH6		frameshift deletion	MSH6:NM_001281492:exon2:c.2366delA:p.K790Rfs*24,MSH6:NM_001281493:exon3:c.1850delA:p.K618Rfs*24,MSH6:NM_000179:exon4:c.2756delA:p.K920Rfs*24,MSH6:NM_001281494:exon4:c.1850delA:p.K618Rfs*24
2	47800889	47800889	A	G	exonic	MSH6		nonsynonymous SNV	MSH6:NM_001281492:exon2:c.A2516G:p.Y839C,MSH6:NM_001281493:exon3:c.A2000G:p.Y667C,MSH6:NM_000179:exon4:c.A2906G:p.Y969C,MSH6:NM_001281494:exon4:c.A2000G:p.Y667C	.	.	.	.	.	.	1.687e-05	0	0	0	0	1.522e-05	0	6.663e-05	.	.	.	.	.	rs63749919	.	.	Uncertain significance\x2cLikely pathogenic|Uncertain significance\x2cUncertain significance|Uncertain significance|Uncertain significance	Lynch_syndrome\x2cnot_provided|Lynch_syndrome\x2cHereditary_cancer-predisposing_syndrome|Lynch_syndrome|Hereditary_nonpolyposis_colorectal_cancer_type_5	RCV000074786.2\x2cRCV000218181.2|RCV000458194.1\x2cRCV000129763.3|RCV000204094.2|RCV000410024.1	MedGen:Orphanet:SNOMED_CT\x2cMedGen|MedGen:Orphanet:SNOMED_CT\x2cMedGen:SNOMED_CT|MedGen:Orphanet:SNOMED_CT|MedGen:OMIM	C1333990:ORPHA144:315058005\x2cCN221809|C1333990:ORPHA144:315058005\x2cC0027672:699346009|C1333990:ORPHA144:315058005|C1833477:614350	.	.	.	.	.	.	0.001	0.912	D	1.0	0.899	D	0.992
2	47800996	47800996	C	T	exonic	MSH6		stopgain	MSH6:NM_001281492:exon2:c.C2623T:p.R875X,MSH6:NM_001281493:exon3:c.C2107T:p.R703X,MSH6:NM_000179:exon4:c.C3013T:p.R1005X,MSH6:NM_001281494:exon4:c.C2107T:p.R703X	.	.	.	.	.	.	8.899e-06	0	0	0	0	1.55e-05	0	0	.	.	.	.	.	rs63750563	.	.	Pathogenic|Pathogenic	Lynch_syndrome|not_provided	RCV000074795.2|RCV000202164.2	MedGen:Orphanet:SNOMED_CT|MedGen	C1333990:ORPHA144:315058005|CN221809	.	.	.	.	.	.	.	.	.	.	.	.	.
2	47801086	47801086	C	T	exonic	MSH6		stopgain	MSH6:NM_001281492:exon2:c.C2713T:p.R905X,MSH6:NM_001281493:exon3:c.C2197T:p.R733X,MSH6:NM_000179:exon4:c.C3103T:p.R1035X,MSH6:NM_001281494:exon4:c.C2197T:p.R733X	.	.	.	.	.	.	8.402e-06	0	0	0	0	1.517e-05	0	0	.	.	.	.	.	rs63749999	COSM5451671	1(large_intestine)	Pathogenic|Pathogenic	Lynch_syndrome|Hereditary_cancer-predisposing_syndrome	RCV000074803.2|RCV000223452.1	MedGen:Orphanet:SNOMED_CT|MedGen:SNOMED_CT	C1333990:ORPHA144:315058005|C0027672:699346009	.	.	.	.	.	.	.	.	.	.	.	.	.
2	47801090	47801091	TG	-	exonic	MSH6		frameshift deletion	MSH6:NM_001281492:exon2:c.2717_2718del:p.F907fs*0,MSH6:NM_001281493:exon3:c.2201_2202del:p.F735fs*0,MSH6:NM_000179:exon4:c.3107_3108del:p.F1037fs*0,MSH6:NM_001281494:exon4:c.2201_2202del:p.F735fs*0
2	47801101	47801102	TT	-	exonic	MSH6		frameshift deletion	MSH6:NM_001281492:exon2:c.2728_2729del:p.F910fs*0,MSH6:NM_001281493:exon3:c.2212_2213del:p.F738fs*0,MSH6:NM_000179:exon4:c.3118_3119del:p.F1040fs*0,MSH6:NM_001281494:exon4:c.2212_2213del:p.F738fs*0	.	.	.	.	.	.	.	.	.	.	.	.	.	.	.	.	.	.	.	rs267608042	.	.	Pathogenic	Lynch_syndrome	RCV000074804.2	MedGen:Orphanet:SNOMED_CT	C1333990:ORPHA144:315058005	.	.	.	.	.	.	.	.	.	.	.	.	.
2	47801136	47801137	AG	-	exonic	MSH6		frameshift deletion	MSH6:NM_001281492:exon2:c.2763_2764del:p.E922Vfs*12,MSH6:NM_001281493:exon3:c.2247_2248del:p.E750Vfs*12,MSH6:NM_000179:exon4:c.3153_3154del:p.E1052Vfs*12,MSH6:NM_001281494:exon4:c.2247_2248del:p.E750Vfs*12	.	.	.	.	.	.	.	.	.	.	.	.	.	.	.	.	.	.	.	rs63750833	.	.	Pathogenic|Pathogenic|Pathogenic	Lynch_syndrome|Hereditary_cancer-predisposing_syndrome|not_provided	RCV000074805.2|RCV000115402.5|RCV000202199.2	MedGen:Orphanet:SNOMED_CT|MedGen:SNOMED_CT|MedGen	C1333990:ORPHA144:315058005|C0027672:699346009|CN221809	.	.	.	.	.	.	.	.	.	.	.	.	.
2	47801146	47801146	G	C	exonic	MSH6		nonsynonymous SNV	MSH6:NM_001281492:exon2:c.G2773C:p.A925P,MSH6:NM_001281493:exon3:c.G2257C:p.A753P,MSH6:NM_000179:exon4:c.G3163C:p.A1055P,MSH6:NM_001281494:exon4:c.G2257C:p.A753P	.	.	.	.	.	.	.	.	.	.	.	.	.	.	.	.	.	.	.	rs587779254	.	.	Uncertain significance|Uncertain significance|Uncertain significance\x2cUncertain significance|Uncertain significance	Lynch_syndrome|not_specified|Hereditary_nonpolyposis_colorectal_cancer_type_5\x2cLynch_syndrome|Hereditary_cancer-predisposing_syndrome	RCV000074807.2|RCV000218375.2|RCV000409200.1\x2cRCV000114751.2|RCV000223291.1	MedGen:Orphanet:SNOMED_CT|MedGen|MedGen:OMIM\x2cMedGen:Orphanet:SNOMED_CT|MedGen:SNOMED_CT	C1333990:ORPHA144:315058005|CN169374|C1833477:614350\x2cC1333990:ORPHA144:315058005|C0027672:699346009	.	.	.	.	.	.	0.005	0.654	D	0.998	0.899	D	0.976
2	47803449	47803449	C	T	exonic	MSH6		stopgain	MSH6:NM_001281492:exon3:c.C2812T:p.R938X,MSH6:NM_001281493:exon4:c.C2296T:p.R766X,MSH6:NM_000179:exon5:c.C3202T:p.R1068X,MSH6:NM_001281494:exon5:c.C2296T:p.R766X	.	.	.	.	.	.	.	.	.	.	.	.	.	.	.	.	.	.	.	rs63749843	.	.	Likely benign\x2cPathogenic|Pathogenic|Pathogenic|Pathogenic	Hereditary_cancer-predisposing_syndrome\x2cLynch_syndrome|Hereditary_cancer-predisposing_syndrome|Lynch_syndrome_I|not_provided	RCV000218336.1\x2cRCV000074817.3|RCV000160692.3|RCV000172816.1|RCV000201960.1	MedGen:SNOMED_CT\x2cMedGen:Orphanet:SNOMED_CT|MedGen:SNOMED_CT|MedGen:OMIM|MedGen	C0027672:699346009\x2cC1333990:ORPHA144:315058005|C0027672:699346009|C2936783:120435|CN221809	.	.	.	.	.	.	.	.	.	.	.	.	.
2	47803473	47803473	C	T	exonic	MSH6		nonsynonymous SNV	MSH6:NM_001281492:exon3:c.C2836T:p.R946C,MSH6:NM_001281493:exon4:c.C2320T:p.R774C,MSH6:NM_000179:exon5:c.C3226T:p.R1076C,MSH6:NM_001281494:exon5:c.C2320T:p.R774C	.	.	.	.	.	.	9.066e-05	9.612e-05	8.667e-05	0.0003	0	5.996e-05	0	0.0001	.	.	.	.	.	rs63750617	.	.	Uncertain significance|Likely pathogenic|Likely pathogenic	Lynch_syndrome|Hereditary_cancer-predisposing_syndrome|not_provided	RCV000074823.2|RCV000162445.2|RCV000254700.1	MedGen:Orphanet:SNOMED_CT|MedGen:SNOMED_CT|MedGen	C1333990:ORPHA144:315058005|C0027672:699346009|CN221809	.	.	.	.	.	.	0.026	0.481	D	0.973	0.622	D	0.818
2	47803484	47803485	TC	-	exonic	MSH6		frameshift deletion	MSH6:NM_001281492:exon3:c.2847_2848del:p.L950Vfs*11,MSH6:NM_001281493:exon4:c.2331_2332del:p.L778Vfs*11,MSH6:NM_000179:exon5:c.3237_3238del:p.L1080Vfs*11,MSH6:NM_001281494:exon5:c.2331_2332del:p.L778Vfs*11	.	.	.	.	.	.	.	.	.	.	.	.	.	.	.	.	.	.	.	rs863225406	.	.	Likely pathogenic	not_provided	RCV000201961.1	MedGen	CN221809	.	.	.	.	.	.	.	.	.	.	.	.	.
2	47803500	47803500	-	C	exonic	MSH6		frameshift insertion	MSH6:NM_001281492:exon3:c.2864dupC:p.F958Lfs*4,MSH6:NM_001281493:exon4:c.2348dupC:p.F786Lfs*4,MSH6:NM_000179:exon5:c.3254dupC:p.F1088Lfs*4,MSH6:NM_001281494:exon5:c.2348dupC:p.F786Lfs*4	.	.	.	.	.	.	0.0018	0.0026	0.0007	0.0004	0	0.0026	0.0033	6.097e-05	0.0028	0.0052	0.0016	.	.	rs748452299	COSM308681	1(stomach);1(lung);3(large_intestine)	Pathogenic|Pathogenic|Pathogenic|Pathogenic	Lynch_syndrome|not_provided|Hereditary_cancer-predisposing_syndrome|Hereditary_nonpolyposis_colorectal_cancer_type_5	RCV000074831.3|RCV000078312.6|RCV000115412.5|RCV000410401.1	MedGen:Orphanet:SNOMED_CT|MedGen|MedGen:SNOMED_CT|MedGen:OMIM	C1333990:ORPHA144:315058005|CN221809|C0027672:699346009|C1833477:614350	.	.	.	.	.	.	.	.	.	.	.	.	.
2	47803501	47803501	C	-	exonic	MSH6		frameshift deletion	MSH6:NM_001281492:exon3:c.2864delC:p.F958Sfs*1,MSH6:NM_001281493:exon4:c.2348delC:p.F786Sfs*1,MSH6:NM_000179:exon5:c.3254delC:p.F1088Sfs*1,MSH6:NM_001281494:exon5:c.2348delC:p.F786Sfs*1	.	.	.	.	.	.	0.0002	0.0004	8.726e-05	0.0002	0	0.0001	0.0011	0.0002	.	.	.	.	.	rs770288143	COSM330655	1(stomach);6(large_intestine)	Pathogenic|Pathogenic|Pathogenic	Lynch_syndrome|Hereditary_cancer-predisposing_syndrome|not_provided	RCV000074830.3|RCV000115411.6|RCV000202045.3	MedGen:Orphanet:SNOMED_CT|MedGen:SNOMED_CT|MedGen	C1333990:ORPHA144:315058005|C0027672:699346009|CN221809	.	.	.	.	.	.	.	.	.	.	.	.	.
2	47803508	47803509	CT	-	exonic	MSH6		frameshift deletion	MSH6:NM_001281492:exon3:c.2871_2872del:p.F958Lfs*3,MSH6:NM_001281493:exon4:c.2355_2356del:p.F786Lfs*3,MSH6:NM_000179:exon5:c.3261_3262del:p.F1088Lfs*3,MSH6:NM_001281494:exon5:c.2355_2356del:p.F786Lfs*3
2	47803553	47803553	T	-	exonic	MSH6		frameshift deletion	MSH6:NM_001281492:exon3:c.2916delT:p.F974Lfs*10,MSH6:NM_001281493:exon4:c.2400delT:p.F802Lfs*10,MSH6:NM_000179:exon5:c.3306delT:p.F1104Lfs*10,MSH6:NM_001281494:exon5:c.2400delT:p.F802Lfs*10	.	.	.	.	.	.	.	.	.	.	.	.	.	.	.	.	.	.	.	rs267608093	.	.	Pathogenic	Lynch_syndrome	RCV000074838.2	MedGen:Orphanet:SNOMED_CT	C1333990:ORPHA144:315058005	.	.	.	.	.	.	.	.	.	.	.	.	.
2	47804940	47804940	G	T	exonic	MSH6		nonsynonymous SNV	MSH6:NM_001281492:exon4:c.G3079T:p.G1027C,MSH6:NM_001281493:exon5:c.G2563T:p.G855C,MSH6:NM_000179:exon6:c.G3469T:p.G1157C,MSH6:NM_001281494:exon6:c.G2563T:p.G855C	.	.	.	.	.	.	.	.	.	.	.	.	.	.	.	.	.	.	.	rs587779264	.	.	Uncertain significance|Uncertain significance|Uncertain significance\x2cUncertain significance	Lynch_syndrome|Hereditary_cancer-predisposing_syndrome|not_specified\x2cHereditary_cancer-predisposing_syndrome	RCV000074861.2|RCV000131534.2|RCV000202300.1\x2cRCV000132174.3	MedGen:Orphanet:SNOMED_CT|MedGen:SNOMED_CT|MedGen\x2cMedGen:SNOMED_CT	C1333990:ORPHA144:315058005|C0027672:699346009|CN169374\x2cC0027672:699346009	.	.	.	.	.	.	0.0	0.912	D	1.0	0.899	D	1.0
2	47804984	47804984	-	A	exonic	MSH6		frameshift insertion	MSH6:NM_001281492:exon4:c.3124dupA:p.R1042Kfs*4,MSH6:NM_001281493:exon5:c.2608dupA:p.R870Kfs*4,MSH6:NM_000179:exon6:c.3514dupA:p.R1172Kfs*4,MSH6:NM_001281494:exon6:c.2608dupA:p.R870Kfs*4	.	.	.	.	.	.	8.245e-06	0	0	0	0	1.499e-05	0	0	0.0001	.	0.0001	.	.	rs63751327	.	.	Pathogenic|Pathogenic|Pathogenic|Pathogenic	Lynch_syndrome|Hereditary_cancer-predisposing_syndrome|not_provided|Hereditary_nonpolyposis_colorectal_cancer_type_5	RCV000074872.2|RCV000166347.2|RCV000202194.1|RCV000409599.1	MedGen:Orphanet:SNOMED_CT|MedGen:SNOMED_CT|MedGen|MedGen:OMIM	C1333990:ORPHA144:315058005|C0027672:699346009|CN221809|C1833477:614350	.	.	.	.	.	.	.	.	.	.	.	.	.
2	47805681	47805681	-	T	exonic	MSH6		frameshift insertion	MSH6:NM_001281492:exon5:c.3231dupT:p.S1078Ffs*6,MSH6:NM_001281493:exon6:c.2715dupT:p.S906Ffs*6,MSH6:NM_000179:exon7:c.3621dupT:p.S1208Ffs*6,MSH6:NM_001281494:exon7:c.2715dupT:p.S906Ffs*6
2	47805692	47805692	-	T	exonic	MSH6		frameshift insertion	MSH6:NM_001281492:exon5:c.3242dupT:p.V1082Cfs*2,MSH6:NM_001281493:exon6:c.2726dupT:p.V910Cfs*2,MSH6:NM_000179:exon7:c.3632dupT:p.V1212Cfs*2,MSH6:NM_001281494:exon7:c.2726dupT:p.V910Cfs*2	.	.	.	.	.	.	8.242e-06	0	0	0	0	0	0	6.057e-05	.	.	.	.	.	rs762783821	.	.	Pathogenic	Turcot_syndrome	RCV000009497.6	MedGen:OMIM:Orphanet:SNOMED_CT	C0265325:276300:ORPHA252202:61665008	.	.	.	.	.	.	.	.	.	.	.	.	.
2	47806280	47806292	TCGTACATTATTT	-	exonic	MSH6		frameshift deletion	MSH6:NM_001281492:exon6:c.3333_3345del:p.R1112Qfs*6,MSH6:NM_001281493:exon7:c.2817_2829del:p.R940Qfs*6,MSH6:NM_000179:exon8:c.3723_3735del:p.R1242Qfs*6,MSH6:NM_001281494:exon8:c.2817_2829del:p.R940Qfs*6	.	.	.	.	.	.	.	.	.	.	.	.	.	.	.	.	.	.	.	rs587779287	.	.	Pathogenic	Lynch_syndrome	RCV000074921.2	MedGen:Orphanet:SNOMED_CT	C1333990:ORPHA144:315058005	.	.	.	.	.	.	.	.	.	.	.	.	.
2	47806282	47806282	G	A	exonic	MSH6		nonsynonymous SNV	MSH6:NM_001281492:exon6:c.G3335A:p.R1112H,MSH6:NM_001281493:exon7:c.G2819A:p.R940H,MSH6:NM_000179:exon8:c.G3725A:p.R1242H,MSH6:NM_001281494:exon8:c.G2819A:p.R940H	.	.	.	.	.	.	8.25e-06	0	0	0.0001	0	0	0	0	.	.	.	.	.	rs63750119	COSM5025149	1(large_intestine)	Likely pathogenic|Likely pathogenic\x2cUncertain significance|Uncertain significance	Hereditary_cancer-predisposing_syndrome|Lynch_syndrome\x2cLynch_syndrome|Hereditary_cancer-predisposing_syndrome	RCV000129081.3|RCV000230170.1\x2cRCV000074919.2|RCV000130075.2	MedGen:SNOMED_CT|MedGen:Orphanet:SNOMED_CT\x2cMedGen:Orphanet:SNOMED_CT|MedGen:SNOMED_CT	C0027672:699346009|C1333990:ORPHA144:315058005\x2cC1333990:ORPHA144:315058005|C0027672:699346009	.	.	.	.	.	.	0.0	0.912	D	1.0	0.899	D	1.0
2	47806606	47806609	AAGC	-	exonic	MSH6		frameshift deletion	MSH6:NM_001281492:exon7:c.3566_3569del:p.A1190Efs*5,MSH6:NM_001281493:exon8:c.3050_3053del:p.A1018Efs*5,MSH6:NM_000179:exon9:c.3956_3959del:p.A1320Efs*5,MSH6:NM_001281494:exon9:c.3050_3053del:p.A1018Efs*5	.	.	.	.	.	.	8.418e-06	0	0	0	0	1.532e-05	0	0	.	.	.	.	.	rs267608123	.	.	Pathogenic|Pathogenic|Pathogenic	Lynch_syndrome|Hereditary_cancer-predisposing_syndrome|Hereditary_nonpolyposis_colorectal_cancer_type_5	RCV000074956.2|RCV000215904.1|RCV000411917.1	MedGen:Orphanet:SNOMED_CT|MedGen:SNOMED_CT|MedGen:OMIM	C1333990:ORPHA144:315058005|C0027672:699346009|C1833477:614350	.	.	.	.	.	.	.	.	.	.	.	.	.
2	47806630	47806630	-	TCAG	exonic	MSH6		frameshift insertion	MSH6:NM_001281492:exon7:c.3590_3591insTCAG:p.L1200Vfs*11,MSH6:NM_001281493:exon8:c.3074_3075insTCAG:p.L1028Vfs*11,MSH6:NM_000179:exon9:c.3980_3981insTCAG:p.L1330Vfs*11,MSH6:NM_001281494:exon9:c.3074_3075insTCAG:p.L1028Vfs*11	.	.	.	.	.	.	2.569e-05	0	0	0	0	4.69e-05	0	0	.	.	.	.	.	rs751033488	.	.	Pathogenic|Pathogenic|Pathogenic	Lynch_syndrome|Hereditary_cancer-predisposing_syndrome|not_provided	RCV000074964.3|RCV000131963.5|RCV000202165.1	MedGen:Orphanet:SNOMED_CT|MedGen:SNOMED_CT|MedGen	C1333990:ORPHA144:315058005|C0027672:699346009|CN221809	.	.	.	.	.	.	.	.	.	.	.	.	.
2	47806641	47806641	C	T	exonic	MSH6		stopgain	MSH6:NM_001281492:exon7:c.C3601T:p.R1201X,MSH6:NM_001281493:exon8:c.C3085T:p.R1029X,MSH6:NM_000179:exon9:c.C3991T:p.R1331X,MSH6:NM_001281494:exon9:c.C3085T:p.R1029X	.	.	.	.	.	.	.	.	.	.	.	.	.	.	.	.	.	.	.	rs267608094	COSM293555	1(large_intestine)	Pathogenic|Pathogenic|other|Pathogenic	Lynch_syndrome|Hereditary_cancer-predisposing_syndrome|not_provided|Hereditary_nonpolyposis_colorectal_cancer_type_5	RCV000035325.5|RCV000131743.5|RCV000202305.2|RCV000410467.1	MedGen:Orphanet:SNOMED_CT|MedGen:SNOMED_CT|MedGen|MedGen:OMIM	C1333990:ORPHA144:315058005|C0027672:699346009|CN221809|C1833477:614350	.	.	.	.	.	.	.	.	.	.	.	.	.
2	47806645	47806645	-	ATTTC	exonic	MSH6		frameshift insertion	MSH6:NM_001281492:exon7:c.3605_3606insATTTC:p.R1204Hfs*12,MSH6:NM_001281493:exon8:c.3089_3090insATTTC:p.R1032Hfs*12,MSH6:NM_000179:exon9:c.3995_3996insATTTC:p.R1334Hfs*12,MSH6:NM_001281494:exon9:c.3089_3090insATTTC:p.R1032Hfs*12	.	.	.	.	.	.	.	.	.	.	.	.	.	.	.	.	.	.	.	rs587779301	.	.	Pathogenic	Lynch_syndrome	RCV000074966.2	MedGen:Orphanet:SNOMED_CT	C1333990:ORPHA144:315058005	.	.	.	.	.	.	.	.	.	.	.	.	.
2	47806651	47806651	G	A	exonic	MSH6		nonsynonymous SNV	MSH6:NM_001281492:exon7:c.G3611A:p.R1204Q,MSH6:NM_001281493:exon8:c.G3095A:p.R1032Q,MSH6:NM_000179:exon9:c.G4001A:p.R1334Q,MSH6:NM_001281494:exon9:c.G3095A:p.R1032Q	.	.	.	.	.	.	.	.	.	.	.	.	.	.	.	.	.	.	.	rs267608122	COSM4970472	1(central_nervous_system)	Pathogenic|Likely pathogenic|Uncertain significance\x2cLikely pathogenic|Uncertain significance	Lynch_syndrome|not_provided|not_specified\x2cHereditary_cancer-predisposing_syndrome|Lynch_syndrome	RCV000074974.2|RCV000160701.3|RCV000202090.1\x2cRCV000219938.1|RCV000459481.1	MedGen:Orphanet:SNOMED_CT|MedGen|MedGen\x2cMedGen:SNOMED_CT|MedGen:Orphanet:SNOMED_CT	C1333990:ORPHA144:315058005|CN221809|CN169374\x2cC0027672:699346009|C1333990:ORPHA144:315058005	.	.	.	.	.	.	0.039	0.424	D	0.976	0.564	D	0.621
2	47806783	47806783	-	TT	exonic	MSH6		frameshift insertion	MSH6:NM_001281492:exon8:c.3616_3617insTT:p.C1207Ffs*8,MSH6:NM_001281493:exon9:c.3100_3101insTT:p.C1035Ffs*8,MSH6:NM_000179:exon10:c.4006_4007insTT:p.C1337Ffs*8,MSH6:NM_001281494:exon10:c.3100_3101insTT:p.C1035Ffs*8	.	.	.	.	.	.	.	.	.	.	.	.	.	.	.	.	.	.	.	.	.	.	.	.	.	.	.	.	.	.	.	.	.	.	.	.	.	.	.	.
3	36996701	36996701	G	A	exonic	MLH1		nonsynonymous SNV	MLH1:NM_000249:exon2:c.G199A:p.G67R,MLH1:NM_001258271:exon2:c.G199A:p.G67R	.	.	.	.	.	.	.	.	.	.	.	.	.	.	.	.	.	.	.	rs63750206	COSM1422567	1(large_intestine)	Pathogenic|Pathogenic|Pathogenic\x2cPathogenic|Pathogenic|Pathogenic	Lynch_syndrome|Hereditary_cancer-predisposing_syndrome|not_provided\x2cLynch_syndrome_II|Turcot_syndrome|Lynch_syndrome	RCV000075474.3|RCV000128871.5|RCV000202032.2\x2cRCV000018618.28|RCV000018619.28|RCV000075475.2	MedGen:Orphanet:SNOMED_CT|MedGen:SNOMED_CT|MedGen\x2cMedGen:OMIM|MedGen:OMIM:Orphanet:SNOMED_CT|MedGen:Orphanet:SNOMED_CT	C1333990:ORPHA144:315058005|C0027672:699346009|CN221809\x2cC1333991:609310|C0265325:276300:ORPHA252202:61665008|C1333990:ORPHA144:315058005	.	.	.	.	.	.	0.0	0.912	D	1.0	0.899	D	1.0
3	37000991	37000991	A	G	exonic	MLH1		nonsynonymous SNV	MLH1:NM_000249:exon3:c.A244G:p.T82A,MLH1:NM_001258271:exon3:c.A244G:p.T82A	.	.	.	.	.	.	8.241e-06	0	0	0	0	1.499e-05	0	0	.	.	.	.	.	rs587778998	COSM5399179	1(skin)	Likely pathogenic|Likely pathogenic	Lynch_syndrome|Hereditary_cancer-predisposing_syndrome	RCV000075602.3|RCV000166056.2	MedGen:Orphanet:SNOMED_CT|MedGen:SNOMED_CT	C1333990:ORPHA144:315058005|C0027672:699346009	.	.	.	.	.	.	0.0	0.912	D	1.0	0.899	D	1.0
3	37000997	37000997	A	G	exonic	MLH1		nonsynonymous SNV	MLH1:NM_000249:exon3:c.A250G:p.K84E,MLH1:NM_001258271:exon3:c.A250G:p.K84E	.	.	.	.	.	.	.	.	.	.	.	.	.	.	.	.	.	.	.	rs63750641	.	.	Likely pathogenic	Lynch_syndrome	RCV000075606.2	MedGen:Orphanet:SNOMED_CT	C1333990:ORPHA144:315058005	.	.	.	.	.	.	0.0	0.912	D	1.0	0.899	D	1.0
3	37001045	37001045	C	T	exonic	MLH1		stopgain	MLH1:NM_000249:exon3:c.C298T:p.R100X,MLH1:NM_001258271:exon3:c.C298T:p.R100X	.	.	.	.	.	.	.	.	.	.	.	.	.	.	.	.	.	.	0.0082	rs63751221	COSM29727	1(ovary);1(haematopoietic_and_lymphoid_tissue);1(large_intestine)	Pathogenic|Pathogenic	Lynch_syndrome|not_provided	RCV000030223.3|RCV000220956.1	MedGen:Orphanet:SNOMED_CT|MedGen	C1333990:ORPHA144:315058005|CN221809	.	.	.	.	.	.	.	.	.	.	.	.	.
3	37004444	37004444	C	T	exonic	MLH1		nonsynonymous SNV	MLH1:NM_000249:exon4:c.C350T:p.T117M,MLH1:NM_001167617:exon4:c.C56T:p.T19M,MLH1:NM_001258271:exon4:c.C350T:p.T117M	.	.	.	.	.	.	.	.	.	.	.	.	.	.	.	.	.	.	.	rs63750781	.	.	Uncertain significance|Pathogenic\x2cPathogenic|Pathogenic|Pathogenic|Pathogenic	Lynch_syndrome|not_provided\x2cLynch_syndrome_II|Lynch_syndrome|Lynch_syndrome_I|not_provided	RCV000075665.2|RCV000202256.1\x2cRCV000018626.23|RCV000075666.5|RCV000144599.1|RCV000160518.3	MedGen:Orphanet:SNOMED_CT|MedGen\x2cMedGen:OMIM|MedGen:Orphanet:SNOMED_CT|MedGen:OMIM|MedGen	C1333990:ORPHA144:315058005|CN221809\x2cC1333991:609310|C1333990:ORPHA144:315058005|C2936783:120435|CN221809	.	.	.	.	.	.	0.0	0.912	D	1.0	0.899	D	0.987
3	37011857	37011857	A	T	exonic	MLH1		stopgain	MLH1:NM_000249:exon7:c.A583T:p.K195X,MLH1:NM_001167617:exon7:c.A289T:p.K97X,MLH1:NM_001258271:exon7:c.A583T:p.K195X	.	.	.	.	.	.	.	.	.	.	.	.	.	.	.	.	.	.	.	rs863225383	.	.	Likely pathogenic|Pathogenic	not_provided|Hereditary_cancer-predisposing_syndrome	RCV000202144.1|RCV000216838.1	MedGen|MedGen:SNOMED_CT	CN221809|C0027672:699346009	.	.	.	.	.	.	.	.	.	.	.	.	.
3	37020326	37020326	C	T	exonic	MLH1		stopgain	MLH1:NM_001167619:exon10:c.C178T:p.Q60X,MLH1:NM_001258273:exon10:c.C178T:p.Q60X,MLH1:NM_000249:exon11:c.C901T:p.Q301X,MLH1:NM_001167617:exon11:c.C607T:p.Q203X,MLH1:NM_001167618:exon11:c.C178T:p.Q60X,MLH1:NM_001258271:exon11:c.C901T:p.Q301X,MLH1:NM_001258274:exon12:c.C178T:p.Q60X	.	.	.	.	.	.	.	.	.	.	.	.	.	.	.	.	.	.	.	rs63750489	.	.	Pathogenic	Lynch_syndrome	RCV000075928.3	MedGen:Orphanet:SNOMED_CT	C1333990:ORPHA144:315058005	.	.	.	.	.	.	.	.	.	.	.	.	.
3	37025788	37025788	T	-	exonic	MLH1		frameshift deletion	MLH1:NM_001167619:exon11:c.467delT:p.L156Rfs*3,MLH1:NM_001258273:exon11:c.467delT:p.L156Rfs*3,MLH1:NM_000249:exon12:c.1190delT:p.L397Rfs*3,MLH1:NM_001167617:exon12:c.896delT:p.L299Rfs*3,MLH1:NM_001167618:exon12:c.467delT:p.L156Rfs*3,MLH1:NM_001258271:exon12:c.1190delT:p.L397Rfs*3,MLH1:NM_001258274:exon13:c.467delT:p.L156Rfs*3	.	.	.	.	.	.	.	.	.	.	.	.	.	.	.	.	.	.	.	rs63750749	.	.	Pathogenic|Pathogenic	Lynch_syndrome|Hereditary_cancer-predisposing_syndrome	RCV000075145.2|RCV000165649.1	MedGen:Orphanet:SNOMED_CT|MedGen:SNOMED_CT	C1333990:ORPHA144:315058005|C0027672:699346009	.	.	.	.	.	.	.	.	.	.	.	.	.
3	37025790	37025790	C	T	exonic	MLH1		stopgain	MLH1:NM_001167619:exon11:c.C469T:p.Q157X,MLH1:NM_001258273:exon11:c.C469T:p.Q157X,MLH1:NM_000249:exon12:c.C1192T:p.Q398X,MLH1:NM_001167617:exon12:c.C898T:p.Q300X,MLH1:NM_001167618:exon12:c.C469T:p.Q157X,MLH1:NM_001258271:exon12:c.C1192T:p.Q398X,MLH1:NM_001258274:exon13:c.C469T:p.Q157X	.	.	.	.	.	.	.	.	.	.	.	.	.	.	.	.	.	.	.	rs63750483	.	.	Pathogenic	Lynch_syndrome	RCV000075146.2	MedGen:Orphanet:SNOMED_CT	C1333990:ORPHA144:315058005	.	.	.	.	.	.	.	.	.	.	.	.	.
3	37048562	37048562	C	T	exonic	MLH1		nonsynonymous SNV	MLH1:NM_001167619:exon16:c.C1219T:p.P407S,MLH1:NM_001258273:exon16:c.C1219T:p.P407S,MLH1:NM_000249:exon17:c.C1942T:p.P648S,MLH1:NM_001167617:exon17:c.C1648T:p.P550S,MLH1:NM_001167618:exon17:c.C1219T:p.P407S,MLH1:NM_001258274:exon18:c.C1219T:p.P407S	.	.	.	.	.	.	.	.	.	.	.	.	.	.	.	.	.	.	.	rs63750899	.	.	Pathogenic|Pathogenic|Pathogenic|Pathogenic	Lynch_syndrome_II|Turcot_syndrome|Lynch_syndrome|Hereditary_cancer-predisposing_syndrome	RCV000018629.24|RCV000018630.28|RCV000075432.2|RCV000162472.2	MedGen:OMIM|MedGen:OMIM:Orphanet:SNOMED_CT|MedGen:Orphanet:SNOMED_CT|MedGen:SNOMED_CT	C1333991:609310|C0265325:276300:ORPHA252202:61665008|C1333990:ORPHA144:315058005|C0027672:699346009	.	.	.	.	.	.	0.0	0.912	D	1.0	0.899	D	1.0
3	37048973	37048973	C	T	exonic	MLH1		nonsynonymous SNV	MLH1:NM_001167619:exon17:c.C1336T:p.R446W,MLH1:NM_001258273:exon17:c.C1336T:p.R446W,MLH1:NM_000249:exon18:c.C2059T:p.R687W,MLH1:NM_001167617:exon18:c.C1765T:p.R589W,MLH1:NM_001167618:exon18:c.C1336T:p.R446W,MLH1:NM_001258274:exon19:c.C1336T:p.R446W	.	.	.	.	.	.	2.478e-05	9.666e-05	0	0	0	1.502e-05	0	6.077e-05	.	.	.	.	.	rs63751275	.	.	Uncertain significance\x2cPathogenic|Pathogenic|Pathogenic	Lynch_syndrome\x2cLynch_syndrome|Hereditary_cancer-predisposing_syndrome|Lynch_syndrome_II	RCV000475409.1\x2cRCV000075499.3|RCV000215428.1|RCV000411954.1	MedGen:Orphanet:SNOMED_CT\x2cMedGen:Orphanet:SNOMED_CT|MedGen:SNOMED_CT|MedGen:OMIM	C1333990:ORPHA144:315058005\x2cC1333990:ORPHA144:315058005|C0027672:699346009|C1333991:609310	.	.	.	.	.	.	0.001	0.784	D	1.0	0.899	D	0.985
5	112766335	112766338	AAAC	-	exonic	APC		frameshift deletion	APC:NM_001127511:exon2:c.175_178del:p.K59Nfs*19,APC:NM_000038:exon3:c.145_148del:p.K49Nfs*19,APC:NM_001127510:exon4:c.145_148del:p.K49Nfs*19	.	.	.	.	.	.	.	.	.	.	.	.	.	.	.	.	.	.	.	rs587781694	.	.	Pathogenic	Hereditary_cancer-predisposing_syndrome	RCV000129859.4	MedGen:SNOMED_CT	C0027672:699346009	.	.	.	.	.	.	.	.	.	.	.	.	.
5	112766345	112766345	A	-	exonic	APC		frameshift deletion	APC:NM_001127511:exon2:c.185delA:p.G63Efs*16,APC:NM_000038:exon3:c.155delA:p.G53Efs*16,APC:NM_001127510:exon4:c.155delA:p.G53Efs*16
5	112766391	112766391	T	-	exonic	APC		frameshift deletion	APC:NM_001127511:exon2:c.231delT:p.L78Yfs*1,APC:NM_000038:exon3:c.201delT:p.L68Yfs*1,APC:NM_001127510:exon4:c.201delT:p.L68Yfs*1
5	112819245	112819245	C	T	exonic	APC		stopgain	APC:NM_001127511:exon8:c.C1159T:p.R387X,APC:NM_000038:exon10:c.C1213T:p.R405X,APC:NM_001127510:exon11:c.C1213T:p.R405X	.	.	.	.	.	.	.	.	.	.	.	.	.	.	.	.	.	.	.	rs587779780	COSM19209	11(large_intestine)	Pathogenic|Pathogenic|Pathogenic	Hereditary_cancer-predisposing_syndrome|not_provided|Familial_adenomatous_polyposis_1	RCV000115066.6|RCV000202096.2|RCV000234357.2	MedGen:SNOMED_CT|MedGen|MedGen:OMIM	C0027672:699346009|CN221809|C2713442:175100	.	.	.	.	.	.	.	.	.	.	.	.	.
5	112835080	112835080	C	T	exonic	APC		stopgain	APC:NM_001127511:exon13:c.C1819T:p.Q607X,APC:NM_000038:exon15:c.C1873T:p.Q625X,APC:NM_001127510:exon16:c.C1873T:p.Q625X	.	.	.	.	.	.	.	.	.	.	.	.	.	.	.	.	.	.	.	.	.	.	Pathogenic	Hereditary_cancer-predisposing_syndrome	RCV000215115.1	MedGen:SNOMED_CT	C0027672:699346009	.	.	.	.	.	.	.	.	.	.	.	.	.
5	112839188	112839189	AA	-	exonic	APC		frameshift deletion	APC:NM_001127511:exon14:c.3540_3541del:p.K1181Efs*7,APC:NM_000038:exon16:c.3594_3595del:p.K1199Efs*7,APC:NM_001127510:exon17:c.3594_3595del:p.K1199Efs*7	.	.	.	.	.	.	.	.	.	.	.	.	.	.	.	.	.	.	.	rs864622106	.	.	Pathogenic	Familial_adenomatous_polyposis_1	RCV000204090.1	MedGen:OMIM	C2713442:175100	.	.	.	.	.	.	.	.	.	.	.	.	.
5	112843081	112843081	-	T	exonic	APC		frameshift insertion	APC:NM_001127511:exon14:c.7434dupT:p.S2479Ffs*13,APC:NM_000038:exon16:c.7488dupT:p.S2497Ffs*13,APC:NM_001127510:exon17:c.7488dupT:p.S2497Ffs*13	.	.	.	.	.	.	.	.	.	.	.	.	.	.	.	.	.	.	.	.	.	.	.	.	.	.	.	.	.	.	.	.	.	.	.	.	.	.	.	.
5	112843393	112843397	AAAGT	-	exonic	APC		frameshift deletion	APC:NM_001127511:exon14:c.7745_7749del:p.S2583Rfs*16,APC:NM_000038:exon16:c.7799_7803del:p.S2601Rfs*16,APC:NM_001127510:exon17:c.7799_7803del:p.S2601Rfs*16
7	5977589	5977589	G	A	exonic	PMS2		nonsynonymous SNV	PMS2:NM_001322008:exon12:c.C2126T:p.S709L,PMS2:NM_001322010:exon12:c.C1883T:p.S628L,PMS2:NM_001322004:exon13:c.C2039T:p.S680L,PMS2:NM_001322006:exon13:c.C2288T:p.S763L,PMS2:NM_001322007:exon13:c.C2126T:p.S709L,PMS2:NM_001322013:exon13:c.C1871T:p.S624L,PMS2:NM_000535:exon14:c.C2444T:p.S815L,PMS2:NM_001322003:exon14:c.C2039T:p.S680L,PMS2:NM_001322005:exon14:c.C2039T:p.S680L,PMS2:NM_001322009:exon14…	.	.	.	.	.	.	3.374e-05	0	0	0	0	0	0	0.0001	.	.	.	.	.	rs587779338	COSM327136	1(haematopoietic_and_lymphoid_tissue)	Uncertain significance|Uncertain significance	Lynch_syndrome|Hereditary_cancer-predisposing_syndrome	RCV000076859.2|RCV000130249.2	MedGen:Orphanet:SNOMED_CT|MedGen:SNOMED_CT	C1333990:ORPHA144:315058005|C0027672:699346009	.	.	.	.	.	.	0.0	0.912	D	1.0	0.899	D	0.996
7	5977629	5977629	G	A	exonic	PMS2		stopgain	PMS2:NM_001322008:exon12:c.C2086T:p.R696X,PMS2:NM_001322010:exon12:c.C1843T:p.R615X,PMS2:NM_001322004:exon13:c.C1999T:p.R667X,PMS2:NM_001322006:exon13:c.C2248T:p.R750X,PMS2:NM_001322007:exon13:c.C2086T:p.R696X,PMS2:NM_001322013:exon13:c.C1831T:p.R611X,PMS2:NM_000535:exon14:c.C2404T:p.R802X,PMS2:NM_001322003:exon14:c.C1999T:p.R667X,PMS2:NM_001322005:exon14:c.C1999T:p.R667X,PMS2:NM_001322009:exon14…	.	.	.	.	.	.	.	.	.	.	.	.	.	.	.	.	.	.	.	rs63751466	.	.	Pathogenic|Pathogenic|Pathogenic|Pathogenic|Pathogenic\x2cLikely benign	Turcot_syndrome|Lynch_syndrome|Hereditary_cancer-predisposing_syndrome|Hereditary_nonpolyposis_colorectal_cancer_type_4|not_provided\x2cHereditary_cancer-predisposing_syndrome	RCV000009818.2|RCV000076858.2|RCV000129304.2|RCV000409056.1|RCV000413126.1\x2cRCV000223473.1	MedGen:OMIM:Orphanet:SNOMED_CT|MedGen:Orphanet:SNOMED_CT|MedGen:SNOMED_CT|MedGen:OMIM|MedGen\x2cMedGen:SNOMED_CT	C0265325:276300:ORPHA252202:61665008|C1333990:ORPHA144:315058005|C0027672:699346009|C1838333:614337|CN221809\x2cC0027672:699346009	.	.	.	.	.	.	.	.	.	.	.	.	.
7	5986838	5986838	G	A	exonic	PMS2		stopgain	PMS2:NM_001322008:exon9:c.C1609T:p.Q537X,PMS2:NM_001322010:exon9:c.C1366T:p.Q456X,PMS2:NM_001322004:exon10:c.C1522T:p.Q508X,PMS2:NM_001322006:exon10:c.C1771T:p.Q591X,PMS2:NM_001322007:exon10:c.C1609T:p.Q537X,PMS2:NM_001322013:exon10:c.C1354T:p.Q452X,PMS2:NM_000535:exon11:c.C1927T:p.Q643X,PMS2:NM_001322003:exon11:c.C1522T:p.Q508X,PMS2:NM_001322005:exon11:c.C1522T:p.Q508X,PMS2:NM_001322009:exon11:c…	.	.	.	.	.	.	.	.	.	.	.	.	.	.	0.0001	0.0002	.	.	.	rs63751422	.	.	Pathogenic|Pathogenic|Pathogenic|Pathogenic	Lynch_syndrome|Turcot_syndrome|Hereditary_cancer-predisposing_syndrome|not_provided	RCV000076835.2|RCV000148733.1|RCV000164116.1|RCV000223612.1	MedGen:Orphanet:SNOMED_CT|MedGen:OMIM:Orphanet:SNOMED_CT|MedGen:SNOMED_CT|MedGen	C1333990:ORPHA144:315058005|C0265325:276300:ORPHA252202:61665008|C0027672:699346009|CN221809	.	.	.	.	.	.	.	.	.	.	.	.	.
7	5986883	5986883	G	A	exonic	PMS2		stopgain	PMS2:NM_001322008:exon9:c.C1564T:p.R522X,PMS2:NM_001322010:exon9:c.C1321T:p.R441X,PMS2:NM_001322004:exon10:c.C1477T:p.R493X,PMS2:NM_001322006:exon10:c.C1726T:p.R576X,PMS2:NM_001322007:exon10:c.C1564T:p.R522X,PMS2:NM_001322013:exon10:c.C1309T:p.R437X,PMS2:NM_000535:exon11:c.C1882T:p.R628X,PMS2:NM_001322003:exon11:c.C1477T:p.R493X,PMS2:NM_001322005:exon11:c.C1477T:p.R493X,PMS2:NM_001322009:exon11:c…	.	.	.	.	.	.	3.295e-05	0	0.0002	0.0001	0	1.499e-05	0	0	.	.	.	.	.	rs63750451	.	.	Pathogenic|Pathogenic|Pathogenic|Pathogenic	Hereditary_nonpolyposis_colorectal_cancer_type_4|Lynch_syndrome|Hereditary_cancer-predisposing_syndrome|not_provided	RCV000009823.5|RCV000076834.2|RCV000218575.1|RCV000220439.1	MedGen:OMIM|MedGen:Orphanet:SNOMED_CT|MedGen:SNOMED_CT|MedGen	C1838333:614337|C1333990:ORPHA144:315058005|C0027672:699346009|CN221809	.	.	.	.	.	.	.	.	.	.	.	.	.
7	5986925	5986925	T	A	exonic	PMS2		stopgain	PMS2:NM_001322008:exon9:c.A1522T:p.K508X,PMS2:NM_001322010:exon9:c.A1279T:p.K427X,PMS2:NM_001322004:exon10:c.A1435T:p.K479X,PMS2:NM_001322006:exon10:c.A1684T:p.K562X,PMS2:NM_001322007:exon10:c.A1522T:p.K508X,PMS2:NM_001322013:exon10:c.A1267T:p.K423X,PMS2:NM_000535:exon11:c.A1840T:p.K614X,PMS2:NM_001322003:exon11:c.A1435T:p.K479X,PMS2:NM_001322005:exon11:c.A1435T:p.K479X,PMS2:NM_001322009:exon11:c…	.	.	.	.	.	.	.	.	.	.	.	.	.	.	.	.	.	.	.	rs63750490	COSM5069203	1(large_intestine)	Pathogenic|Pathogenic|Pathogenic	Lynch_syndrome|Hereditary_cancer-predisposing_syndrome|not_provided	RCV000076831.2|RCV000164595.1|RCV000216236.2	MedGen:Orphanet:SNOMED_CT|MedGen:SNOMED_CT|MedGen	C1333990:ORPHA144:315058005|C0027672:699346009|CN221809	.	.	.	.	.	.	.	.	.	.	.	.	.
7	5986933	5986933	-	T	exonic	PMS2		frameshift insertion	PMS2:NM_001322008:exon9:c.1513dupA:p.I505fs*0,PMS2:NM_001322010:exon9:c.1270dupA:p.I424fs*0,PMS2:NM_001322004:exon10:c.1426dupA:p.I476fs*0,PMS2:NM_001322006:exon10:c.1675dupA:p.I559fs*0,PMS2:NM_001322007:exon10:c.1513dupA:p.I505fs*0,PMS2:NM_001322013:exon10:c.1258dupA:p.I420fs*0,PMS2:NM_000535:exon11:c.1831dupA:p.I611fs*0,PMS2:NM_001322003:exon11:c.1426dupA:p.I476fs*0,PMS2:NM_001322005:exon11:c.1…	.	.	.	.	.	.	8.24e-06	0	0	0	0	1.499e-05	0	0	0.0001	.	0.0001	.	.	rs63750250	.	.	Pathogenic|Pathogenic|not provided|Pathogenic|Pathogenic	Lynch_syndrome|Hereditary_cancer-predisposing_syndrome|not_specified|Lynch_syndrome_I|not_provided	RCV000076830.3|RCV000115666.4|RCV000121837.1|RCV000144653.1|RCV000258972.2	MedGen:Orphanet:SNOMED_CT|MedGen:SNOMED_CT|MedGen|MedGen:OMIM|MedGen	C1333990:ORPHA144:315058005|C0027672:699346009|CN169374|C2936783:120435|CN221809	.	.	.	.	.	.	.	.	.	.	.	.	.
7	5986987	5986987	T	-	exonic	PMS2		frameshift deletion	PMS2:NM_001322008:exon9:c.1460delA:p.K487Sfs*1,PMS2:NM_001322010:exon9:c.1217delA:p.K406Sfs*1,PMS2:NM_001322004:exon10:c.1373delA:p.K458Sfs*1,PMS2:NM_001322006:exon10:c.1622delA:p.K541Sfs*1,PMS2:NM_001322007:exon10:c.1460delA:p.K487Sfs*1,PMS2:NM_001322013:exon10:c.1205delA:p.K402Sfs*1,PMS2:NM_000535:exon11:c.1778delA:p.K593Sfs*1,PMS2:NM_001322003:exon11:c.1373delA:p.K458Sfs*1,PMS2:NM_001322005:ex…	.	.	.	.	.	.	8.244e-06	0	0	0	0	1.499e-05	0	0	.	.	.	.	.	rs766389591	.	.	Likely pathogenic	not_provided	RCV000217805.1	MedGen	CN221809	.	.	.	.	.	.	.	.	.	.	.	.	.
7	5987078	5987078	G	A	exonic	PMS2		stopgain	PMS2:NM_001322008:exon9:c.C1369T:p.R457X,PMS2:NM_001322010:exon9:c.C1126T:p.R376X,PMS2:NM_001322004:exon10:c.C1282T:p.R428X,PMS2:NM_001322006:exon10:c.C1531T:p.R511X,PMS2:NM_001322007:exon10:c.C1369T:p.R457X,PMS2:NM_001322013:exon10:c.C1114T:p.R372X,PMS2:NM_000535:exon11:c.C1687T:p.R563X,PMS2:NM_001322003:exon11:c.C1282T:p.R428X,PMS2:NM_001322005:exon11:c.C1282T:p.R428X,PMS2:NM_001322009:exon11:c…	.	.	.	.	.	.	1.654e-05	0.0002	0	0	0	0	0	0	.	.	.	.	.	rs587778618	COSM747349	2(skin);1(lung)	not provided|Pathogenic|Pathogenic\x2cLikely benign|Uncertain significance	not_specified|Hereditary_cancer-predisposing_syndrome|not_provided\x2cHereditary_cancer-predisposing_syndrome|Lynch_syndrome	RCV000121846.1|RCV000132169.2|RCV000222921.1\x2cRCV000221050.1|RCV000477462.1	MedGen|MedGen:SNOMED_CT|MedGen\x2cMedGen:SNOMED_CT|MedGen:Orphanet:SNOMED_CT	CN169374|C0027672:699346009|CN221809\x2cC0027672:699346009|C1333990:ORPHA144:315058005	.	.	.	.	.	.	.	.	.	.	.	.	.
7	5987112	5987112	G	T	exonic	PMS2		stopgain	PMS2:NM_001322008:exon9:c.C1335A:p.C445X,PMS2:NM_001322010:exon9:c.C1092A:p.C364X,PMS2:NM_001322004:exon10:c.C1248A:p.C416X,PMS2:NM_001322006:exon10:c.C1497A:p.C499X,PMS2:NM_001322007:exon10:c.C1335A:p.C445X,PMS2:NM_001322013:exon10:c.C1080A:p.C360X,PMS2:NM_000535:exon11:c.C1653A:p.C551X,PMS2:NM_001322003:exon11:c.C1248A:p.C416X,PMS2:NM_001322005:exon11:c.C1248A:p.C416X,PMS2:NM_001322009:exon11:c…	.	.	.	.	.	.	.	.	.	.	.	.	.	.	.	.	.	.	.	.	.	.	Uncertain significance\x2cPathogenic	Hereditary_cancer-predisposing_syndrome\x2cLynch_syndrome	RCV000221279.1\x2cRCV000456471.1	MedGen:SNOMED_CT\x2cMedGen:Orphanet:SNOMED_CT	C0027672:699346009\x2cC1333990:ORPHA144:315058005	.	.	.	.	.	.	.	.	.	.	.	.	.
7	5987185	5987186	CT	-	exonic	PMS2		frameshift deletion	PMS2:NM_001322008:exon9:c.1261_1262del:p.R421Gfs*13,PMS2:NM_001322010:exon9:c.1018_1019del:p.R340Gfs*13,PMS2:NM_001322004:exon10:c.1174_1175del:p.R392Gfs*13,PMS2:NM_001322006:exon10:c.1423_1424del:p.R475Gfs*13,PMS2:NM_001322007:exon10:c.1261_1262del:p.R421Gfs*13,PMS2:NM_001322013:exon10:c.1006_1007del:p.R336Gfs*13,PMS2:NM_000535:exon11:c.1579_1580del:p.R527Gfs*13,PMS2:NM_001322003:exon11:c.1174_1…	.	.	.	.	.	.	.	.	.	.	.	.	.	.	.	.	.	.	.	.	.	.	.	.	.	.	.	.	.	.	.	.	.	.	.	.	.	.	.	.
7	5987504	5987504	G	A	exonic	PMS2		stopgain	PMS2:NM_001322008:exon9:c.C943T:p.R315X,PMS2:NM_001322010:exon9:c.C700T:p.R234X,PMS2:NM_001322004:exon10:c.C856T:p.R286X,PMS2:NM_001322006:exon10:c.C1105T:p.R369X,PMS2:NM_001322007:exon10:c.C943T:p.R315X,PMS2:NM_001322013:exon10:c.C688T:p.R230X,PMS2:NM_000535:exon11:c.C1261T:p.R421X,PMS2:NM_001322003:exon11:c.C856T:p.R286X,PMS2:NM_001322005:exon11:c.C856T:p.R286X,PMS2:NM_001322009:exon11:c.C856T:…	.	.	.	.	.	.	.	.	.	.	.	.	.	.	.	.	.	.	.	rs587778617	COSM179345	2(large_intestine)	Pathogenic|not provided|Pathogenic|Pathogenic	Lynch_syndrome|not_specified|not_provided|Hereditary_cancer-predisposing_syndrome	RCV000076804.3|RCV000121843.1|RCV000219846.1|RCV000223405.1	MedGen:Orphanet:SNOMED_CT|MedGen|MedGen|MedGen:SNOMED_CT	C1333990:ORPHA144:315058005|CN169374|CN221809|C0027672:699346009	.	.	.	.	.	.	.	.	.	.	.	.	.
7	5989908	5989908	G	A	exonic	PMS2		stopgain	PMS2:NM_001322008:exon8:c.C718T:p.Q240X,PMS2:NM_001322004:exon9:c.C631T:p.Q211X,PMS2:NM_001322007:exon9:c.C718T:p.Q240X,PMS2:NM_001322013:exon9:c.C463T:p.Q155X,PMS2:NM_000535:exon10:c.C1036T:p.Q346X,PMS2:NM_001322003:exon10:c.C631T:p.Q211X,PMS2:NM_001322005:exon10:c.C631T:p.Q211X,PMS2:NM_001322009:exon10:c.C631T:p.Q211X,PMS2:NM_001322011:exon10:c.C103T:p.Q35X,PMS2:NM_001322012:exon10:c.C103T:p.Q3…	.	.	.	.	.	.	.	.	.	.	.	.	.	.	.	.	.	.	.	.	.	.	.	.	.	.	.	.	.	.	.	.	.	.	.	.	.	.	.	.
7	5989923	5989923	T	-	exonic	PMS2		frameshift deletion	PMS2:NM_001322008:exon8:c.703delA:p.R235Gfs*14,PMS2:NM_001322004:exon9:c.616delA:p.R206Gfs*14,PMS2:NM_001322007:exon9:c.703delA:p.R235Gfs*14,PMS2:NM_001322013:exon9:c.448delA:p.R150Gfs*14,PMS2:NM_000535:exon10:c.1021delA:p.R341Gfs*14,PMS2:NM_001322003:exon10:c.616delA:p.R206Gfs*14,PMS2:NM_001322005:exon10:c.616delA:p.R206Gfs*14,PMS2:NM_001322009:exon10:c.616delA:p.R206Gfs*14,PMS2:NM_001322011:exo…	.	.	.	.	.	.	.	.	.	.	.	.	.	.	.	.	.	.	.	rs63750049	.	.	Pathogenic|Pathogenic|Pathogenic	Hereditary_nonpolyposis_colorectal_cancer_type_4|Lynch_syndrome|not_provided	RCV000009821.4|RCV000076793.4|RCV000220282.1	MedGen:OMIM|MedGen:Orphanet:SNOMED_CT|MedGen	C1838333:614337|C1333990:ORPHA144:315058005|CN221809	.	.	.	.	.	.	.	.	.	.	.	.	.
7	5992018	5992018	G	A	exonic	PMS2		stopgain	PMS2:NM_001322008:exon7:c.C625T:p.R209X,PMS2:NM_001322004:exon8:c.C538T:p.R180X,PMS2:NM_001322007:exon8:c.C625T:p.R209X,PMS2:NM_001322010:exon8:c.C538T:p.R180X,PMS2:NM_001322013:exon8:c.C370T:p.R124X,PMS2:NM_000535:exon9:c.C943T:p.R315X,PMS2:NM_001322003:exon9:c.C538T:p.R180X,PMS2:NM_001322005:exon9:c.C538T:p.R180X,PMS2:NM_001322006:exon9:c.C943T:p.R315X,PMS2:NM_001322009:exon9:c.C538T:p.R180X,PM…	.	.	.	.	.	.	1.658e-05	0	0	0.0001	0	1.509e-05	0	0	0.0001	.	0.0001	.	.	rs200640585	COSM3084729	1(skin)	Pathogenic|Pathogenic|Pathogenic|Pathogenic	Lynch_syndrome|Hereditary_cancer-predisposing_syndrome|Colorectal_cancer\x2c_non-polyposis|not_provided	RCV000076901.2|RCV000115711.4|RCV000148734.1|RCV000212858.1	MedGen:Orphanet:SNOMED_CT|MedGen:SNOMED_CT|MedGen|MedGen	C1333990:ORPHA144:315058005|C0027672:699346009|CN221576|CN221809	.	.	.	.	.	.	.	.	.	.	.	.	.
7	5995573	5995576	CTGT	-	exonic	PMS2		frameshift deletion	PMS2:NM_001322008:exon6:c.543_546del:p.R181Sfs*18,PMS2:NM_001322004:exon7:c.456_459del:p.R152Sfs*18,PMS2:NM_001322007:exon7:c.543_546del:p.R181Sfs*18,PMS2:NM_001322010:exon7:c.456_459del:p.R152Sfs*18,PMS2:NM_001322013:exon7:c.288_291del:p.R96Sfs*18,PMS2:NM_000535:exon8:c.861_864del:p.R287Sfs*18,PMS2:NM_001322003:exon8:c.456_459del:p.R152Sfs*18,PMS2:NM_001322005:exon8:c.456_459del:p.R152Sfs*18,PMS…	.	.	.	.	.	.	1.654e-05	9.699e-05	0	0	0	1.504e-05	0	0	0.0001	0.0002	.	.	.	rs267608154	COSM5547641	1(prostate)	Pathogenic|Pathogenic|Pathogenic	Lynch_syndrome|Hereditary_cancer-predisposing_syndrome|not_provided	RCV000076894.2|RCV000216774.1|RCV000414373.1	MedGen:Orphanet:SNOMED_CT|MedGen:SNOMED_CT|MedGen	C1333990:ORPHA144:315058005|C0027672:699346009|CN221809	.	.	.	.	.	.	.	.	.	.	.	.	.
7	5995614	5995614	G	A	exonic	PMS2		stopgain	PMS2:NM_001322008:exon6:c.C505T:p.Q169X,PMS2:NM_001322004:exon7:c.C418T:p.Q140X,PMS2:NM_001322007:exon7:c.C505T:p.Q169X,PMS2:NM_001322010:exon7:c.C418T:p.Q140X,PMS2:NM_001322013:exon7:c.C250T:p.Q84X,PMS2:NM_000535:exon8:c.C823T:p.Q275X,PMS2:NM_001322003:exon8:c.C418T:p.Q140X,PMS2:NM_001322005:exon8:c.C418T:p.Q140X,PMS2:NM_001322006:exon8:c.C823T:p.Q275X,PMS2:NM_001322009:exon8:c.C418T:p.Q140X,PMS…	.	.	.	.	.	.	8.261e-06	0	8.655e-05	0	0	0	0	0	.	.	.	.	.	rs587780062	.	.	Pathogenic|Pathogenic\x2cUncertain significance|Uncertain significance	not_provided|Hereditary_cancer-predisposing_syndrome\x2cHereditary_cancer-predisposing_syndrome|Hereditary_nonpolyposis_colorectal_cancer_type_4	RCV000115704.3|RCV000216292.1\x2cRCV000130089.2|RCV000411073.1	MedGen|MedGen:SNOMED_CT\x2cMedGen:SNOMED_CT|MedGen:OMIM	CN221809|C0027672:699346009\x2cC0027672:699346009|C1838333:614337	.	.	.	.	.	.	.	.	.	.	.	.	.
7	5995628	5995628	G	C	exonic	PMS2		stopgain	PMS2:NM_001322008:exon6:c.C491G:p.S164X,PMS2:NM_001322004:exon7:c.C404G:p.S135X,PMS2:NM_001322007:exon7:c.C491G:p.S164X,PMS2:NM_001322010:exon7:c.C404G:p.S135X,PMS2:NM_001322013:exon7:c.C236G:p.S79X,PMS2:NM_000535:exon8:c.C809G:p.S270X,PMS2:NM_001322003:exon8:c.C404G:p.S135X,PMS2:NM_001322005:exon8:c.C404G:p.S135X,PMS2:NM_001322006:exon8:c.C809G:p.S270X,PMS2:NM_001322009:exon8:c.C404G:p.S135X,PMS…	.	.	.	.	.	.	.	.	.	.	.	.	.	.	.	.	.	.	.	rs786201047	COSM5752614	1(breast)	Pathogenic	Hereditary_cancer-predisposing_syndrome	RCV000162437.1	MedGen:SNOMED_CT	C0027672:699346009	.	.	.	.	.	.	.	.	.	.	.	.	.
7	5997326	5997326	-	A	exonic	PMS2		frameshift insertion	PMS2:NM_001322008:exon5:c.484dupT:p.Y162Lfs*30,PMS2:NM_001322004:exon6:c.397dupT:p.Y133Lfs*30,PMS2:NM_001322007:exon6:c.484dupT:p.Y162Lfs*30,PMS2:NM_001322010:exon6:c.397dupT:p.Y133Lfs*30,PMS2:NM_001322013:exon6:c.229dupT:p.Y77Lfs*30,PMS2:NM_000535:exon7:c.802dupT:p.Y268Lfs*30,PMS2:NM_001322003:exon7:c.397dupT:p.Y133Lfs*30,PMS2:NM_001322005:exon7:c.397dupT:p.Y133Lfs*30,PMS2:NM_001322006:exon7:c.8…	.	.	.	.	.	.	1.984e-05	0	0	0	0	1.82e-05	0	7.162e-05	.	.	.	.	.	rs267608149	.	.	Pathogenic	Lynch_syndrome	RCV000076888.2	MedGen:Orphanet:SNOMED_CT	C1333990:ORPHA144:315058005	.	.	.	.	.	.	.	.	.	.	.	.	.
7	5997420	5997420	G	A	exonic	PMS2		stopgain	PMS2:NM_001322008:exon5:c.C391T:p.Q131X,PMS2:NM_001322004:exon6:c.C304T:p.Q102X,PMS2:NM_001322007:exon6:c.C391T:p.Q131X,PMS2:NM_001322010:exon6:c.C304T:p.Q102X,PMS2:NM_001322013:exon6:c.C136T:p.Q46X,PMS2:NM_000535:exon7:c.C709T:p.Q237X,PMS2:NM_001322003:exon7:c.C304T:p.Q102X,PMS2:NM_001322005:exon7:c.C304T:p.Q102X,PMS2:NM_001322006:exon7:c.C709T:p.Q237X,PMS2:NM_001322009:exon7:c.C304T:p.Q102X,PMS…	.	.	.	.	.	.	.	.	.	.	.	.	.	.	.	.	.	.	.	.	.	.	.	.	.	.	.	.	.	.	.	.	.	.	.	.	.	.	.	.
7	5999116	5999116	G	A	exonic	PMS2		stopgain	PMS2:NM_001322008:exon4:c.C379T:p.Q127X,PMS2:NM_001322004:exon5:c.C292T:p.Q98X,PMS2:NM_001322007:exon5:c.C379T:p.Q127X,PMS2:NM_001322010:exon5:c.C292T:p.Q98X,PMS2:NM_000535:exon6:c.C697T:p.Q233X,PMS2:NM_001322003:exon6:c.C292T:p.Q98X,PMS2:NM_001322005:exon6:c.C292T:p.Q98X,PMS2:NM_001322006:exon6:c.C697T:p.Q233X,PMS2:NM_001322009:exon6:c.C292T:p.Q98X,PMS2:NM_001322014:exon6:c.C697T:p.Q233X,PMS2:NM…	.	.	.	.	.	.	8.236e-06	0	0	0	0	1.498e-05	0	0	.	.	.	.	.	rs587779343	.	.	Pathogenic|Pathogenic|Pathogenic\x2cUncertain significance|Uncertain significance|Uncertain significance	Lynch_syndrome|Hereditary_cancer-predisposing_syndrome|not_provided\x2cHereditary_cancer-predisposing_syndrome|not_specified|Hereditary_nonpolyposis_colorectal_cancer_type_4	RCV000076881.2|RCV000115701.4|RCV000212848.1\x2cRCV000160884.3|RCV000212849.1|RCV000412005.1	MedGen:Orphanet:SNOMED_CT|MedGen:SNOMED_CT|MedGen\x2cMedGen:SNOMED_CT|MedGen|MedGen:OMIM	C1333990:ORPHA144:315058005|C0027672:699346009|CN221809\x2cC0027672:699346009|CN169374|C1838333:614337	.	.	.	.	.	.	.	.	.	.	.	.	.
7	5999199	5999199	T	G	exonic	PMS2		nonsynonymous SNV	PMS2:NM_001322008:exon4:c.A296C:p.Q99P,PMS2:NM_001322004:exon5:c.A209C:p.Q70P,PMS2:NM_001322007:exon5:c.A296C:p.Q99P,PMS2:NM_001322010:exon5:c.A209C:p.Q70P,PMS2:NM_000535:exon6:c.A614C:p.Q205P,PMS2:NM_001322003:exon6:c.A209C:p.Q70P,PMS2:NM_001322005:exon6:c.A209C:p.Q70P,PMS2:NM_001322006:exon6:c.A614C:p.Q205P,PMS2:NM_001322009:exon6:c.A209C:p.Q70P,PMS2:NM_001322014:exon6:c.A614C:p.Q205P,PMS2:NM_0…	.	.	.	.	.	.	.	.	.	.	.	.	.	.	.	.	.	.	.	rs587779342	.	.	Uncertain significance|Uncertain significance|Uncertain significance	Lynch_syndrome|Hereditary_cancer-predisposing_syndrome|Hereditary_nonpolyposis_colorectal_cancer_type_4	RCV000076880.2|RCV000164809.1|RCV000409570.1	MedGen:Orphanet:SNOMED_CT|MedGen:SNOMED_CT|MedGen:OMIM	C1333990:ORPHA144:315058005|C0027672:699346009|C1838333:614337	.	.	.	.	.	.	0.028	0.518	D	1.0	0.899	D	0.991
7	5999270	5999270	A	-	exonic	PMS2		stopgain	PMS2:NM_001322008:exon4:c.225delT:p.Y75fs*0,PMS2:NM_001322004:exon5:c.138delT:p.Y46fs*0,PMS2:NM_001322007:exon5:c.225delT:p.Y75fs*0,PMS2:NM_001322010:exon5:c.138delT:p.Y46fs*0,PMS2:NM_000535:exon6:c.543delT:p.Y181fs*0,PMS2:NM_001322003:exon6:c.138delT:p.Y46fs*0,PMS2:NM_001322005:exon6:c.138delT:p.Y46fs*0,PMS2:NM_001322006:exon6:c.543delT:p.Y181fs*0,PMS2:NM_001322009:exon6:c.138delT:p.Y46fs*0,PMS2…	.	.	.	.	.	.	.	.	.	.	.	.	.	.	.	.	.	.	.	rs63751029	.	.	Pathogenic	Lynch_syndrome	RCV000076876.2	MedGen:Orphanet:SNOMED_CT	C1333990:ORPHA144:315058005	.	.	.	.	.	.	.	.	.	.	.	.	.
7	6002590	6002590	G	A	exonic	PMS2		stopgain	PMS2:NM_001322008:exon3:c.C82T:p.R28X,PMS2:NM_001322007:exon4:c.C82T:p.R28X,PMS2:NM_000535:exon5:c.C400T:p.R134X,PMS2:NM_001322006:exon5:c.C400T:p.R134X,PMS2:NM_001322014:exon5:c.C400T:p.R134X,PMS2:NM_001322015:exon5:c.C91T:p.R31X	.	.	.	.	.	.	8.238e-06	0	0	0	0	1.498e-05	0	0	.	.	.	.	.	rs63750871	.	.	Pathogenic|Pathogenic|Pathogenic|Pathogenic	Turcot_syndrome|Lynch_syndrome|Hereditary_cancer-predisposing_syndrome|not_provided	RCV000009815.5|RCV000076872.3|RCV000115695.5|RCV000212842.1	MedGen:OMIM:Orphanet:SNOMED_CT|MedGen:Orphanet:SNOMED_CT|MedGen:SNOMED_CT|MedGen	C0265325:276300:ORPHA252202:61665008|C1333990:ORPHA144:315058005|C0027672:699346009|CN221809	.	.	.	.	.	.	.	.	.	.	.	.	.
7	6003717	6003717	-	C	exonic	PMS2		frameshift insertion	PMS2:NM_000535:exon4:c.325dupG:p.E109Gfs*29,PMS2:NM_001322006:exon4:c.325dupG:p.E109Gfs*29,PMS2:NM_001322014:exon4:c.325dupG:p.E109Gfs*29	.	.	.	.	.	.	2.643e-05	0	0	0	0	1.624e-05	0	0.0001	.	.	.	.	.	rs762485848	.	.	Pathogenic	Hereditary_cancer-predisposing_syndrome	RCV000218863.1	MedGen:SNOMED_CT	C0027672:699346009	.	.	.	.	.	.	.	.	.	.	.	.	.
7	6005918	6005918	C	A	exonic	PMS2		nonsynonymous SNV	PMS2:NM_000535:exon2:c.G137T:p.S46I,PMS2:NM_001322006:exon2:c.G137T:p.S46I,PMS2:NM_001322014:exon2:c.G137T:p.S46I	.	.	.	.	.	.	0.0001	0	8.737e-05	0	0	0.0002	0	0	0.0001	.	0.0002	.	.	rs121434629	.	.	other|other|Likely pathogenic|Pathogenic|Pathogenic\x2cUncertain significance	Turcot_syndrome|Hereditary_nonpolyposis_colorectal_cancer_type_4|Lynch_syndrome|Hereditary_cancer-predisposing_syndrome|not_provided\x2cLynch_syndrome	RCV000009826.7|RCV000056324.5|RCV000076807.6|RCV000115657.7|RCV000200994.3\x2cRCV000076806.2	MedGen:OMIM:Orphanet:SNOMED_CT|MedGen:OMIM|MedGen:Orphanet:SNOMED_CT|MedGen:SNOMED_CT|MedGen\x2cMedGen:Orphanet:SNOMED_CT	C0265325:276300:ORPHA252202:61665008|C1838333:614337|C1333990:ORPHA144:315058005|C0027672:699346009|CN221809\x2cC1333990:ORPHA144:315058005	.	.	.	.	.	.	0.001	0.784	D	1.0	0.899	D	1.0
7	6009018	6009018	A	T	exonic	PMS2		startloss	PMS2:NM_000535:exon1:c.T2A:p.E2_M136del,PMS2:NM_001322006:exon1:c.T2A:p.E2_M136del,PMS2:NM_001322014:exon1:c.T2A:p.E2_M136del	.	.	.	.	.	.	1.679e-05	0	0	0	0	3.075e-05	0	0	.	.	.	.	.	rs587780059	.	.	Pathogenic|Pathogenic\x2cPathogenic|Likely pathogenic\x2cPathogenic|Pathogenic|Pathogenic	Hereditary_cancer-predisposing_syndrome|Lynch_syndrome\x2cnot_provided|Lynch_syndrome\x2cHereditary_cancer-predisposing_syndrome|not_provided|Lynch_syndrome	RCV000219633.1|RCV000458145.1\x2cRCV000115692.3|RCV000461697.1\x2cRCV000160895.3|RCV000212834.1|RCV000229181.2	MedGen:SNOMED_CT|MedGen:Orphanet:SNOMED_CT\x2cMedGen|MedGen:Orphanet:SNOMED_CT\x2cMedGen:SNOMED_CT|MedGen|MedGen:Orphanet:SNOMED_CT	C0027672:699346009|C1333990:ORPHA144:315058005\x2cCN221809|C1333990:ORPHA144:315058005\x2cC0027672:699346009|CN221809|C1333990:ORPHA144:315058005	.	.	.	.	.	.	0.0	0.912	D	0.952	0.525	P	0.536
7	6009019	6009019	T	A	exonic	PMS2		startloss	PMS2:NM_000535:exon1:c.A1T:p.E2_M136del,PMS2:NM_001322006:exon1:c.A1T:p.E2_M136del,PMS2:NM_001322014:exon1:c.A1T:p.E2_M136del	.	.	.	.	.	.	8.399e-06	0	0	0	0	1.538e-05	0	0	.	.	.	.	.	rs587779333	.	.	Pathogenic|Pathogenic\x2cUncertain significance|Likely pathogenic|Pathogenic|Likely pathogenic	Hereditary_cancer-predisposing_syndrome|not_provided\x2cLynch_syndrome|Lynch_syndrome_I|not_provided|Hereditary_nonpolyposis_colorectal_cancer_type_4	RCV000132181.2|RCV000218553.1\x2cRCV000076838.3|RCV000144649.1|RCV000160894.2|RCV000410400.1	MedGen:SNOMED_CT|MedGen\x2cMedGen:Orphanet:SNOMED_CT|MedGen:OMIM|MedGen|MedGen:OMIM	C0027672:699346009|CN221809\x2cC1333990:ORPHA144:315058005|C2936783:120435|CN221809|C1838333:614337	.	.	.	.	.	.	0.0	0.912	D	0.05	0.209	B	0.009
7	6009019	6009019	T	C	exonic	PMS2		startloss	PMS2:NM_000535:exon1:c.A1G:p.E2_M136del,PMS2:NM_001322006:exon1:c.A1G:p.E2_M136del,PMS2:NM_001322014:exon1:c.A1G:p.E2_M136del	.	.	.	.	.	.	4.199e-05	0.0001	8.672e-05	0	0	1.538e-05	0	0.0001	.	.	.	.	.	rs587779333	.	.	Pathogenic|Pathogenic\x2cUncertain significance|Likely pathogenic|Pathogenic|Likely pathogenic	Hereditary_cancer-predisposing_syndrome|not_provided\x2cLynch_syndrome|Lynch_syndrome_I|not_provided|Hereditary_nonpolyposis_colorectal_cancer_type_4	RCV000132181.2|RCV000218553.1\x2cRCV000076838.3|RCV000144649.1|RCV000160894.2|RCV000410400.1	MedGen:SNOMED_CT|MedGen\x2cMedGen:Orphanet:SNOMED_CT|MedGen:OMIM|MedGen|MedGen:OMIM	C0027672:699346009|CN221809\x2cC1333990:ORPHA144:315058005|C2936783:120435|CN221809|C1838333:614337	.	.	.	.	.	.	0.0	0.912	D	0.225	0.328	B	0.047
[truncated: 119 more columns]
